# Supplementary material for: Datasets for a multidimensional analysis connecting clean energy access and social development in sub-Saharan Africa
Source: Data Brief. 2023 Feb 7;47:108948. doi: 10.1016/j.dib.2023.108948 (PMC9969243; doi:10.1016/j.dib.2023.108948)
Supplement: Supplementary file 1 [file mmc1.zip › mmc1.xlsx]

## Sheet: SI_Authors
SUPPLEMENTARY INFORMATION
Datasets for a multidimensional analysis connecting clean energy access and social development in Sub-Saharan Africa
Paola Casatia,b, Magda Moner-Girona*,a, Shehu Ibrahim Khaleelc, Sandor Szabo a, and Godwell Nhamod
a European Commission, Joint Research Centre (JRC), Ispra, Italy
b University of Bari, Jonian Department of Law, Economics and Environment, 74100 Taranto, Italy
c African Union Commission, Addis Ababa, Ethiopia
d University of South Africa, South Africa

## Sheet: SI.1_Indicators_name_weight
dim	id_ind	final_weight	w_ind	w_sub_pillar	w_pillar	indicator_name	Description	Source	Link
Health	ind_01	0.0970555	0.8	0.521866	0.232472	Electricity access in health facilities	Percentage of healthcare facilities with electricity access in selected countries. Information on electricity access for healthcare facilities has been collected in the electricity access health facility database (EHFDB). The lower the healthcare facilities with access to electricity the greater the potential for decentralised renewable energies to improve electricity access in these facilities a…	Moner-Girona, M. et al. (2021)	https://www.cell.com/joule/pdf/S2542-4351(21)00438-4.pdf
	ind_02	0.0242639	0.2	0.521866	0.232472	Vaccinated children	Percentage of children 24-35 months who had received all age appropriate vaccinations. The lower the number of vaccinated children, the more beneficial decentralised renewable energy solutions may be in providing electricity to store vaccines in proper refrigerators.	USAID (2021)	https://www.statcompiler.com/en/
	ind_03	0.0444612	0.4	0.478134	0.232472	Death caused by HH pollution	Number of deaths attributable to household air pollution resulting from solid fuels for cooking. Evidence from epidemiological studies have shown that exposure to smoke from incomplete combustion of solid fuels is linked with a range of conditions including acute and chronic respiratory diseases. Of these, evidence for three have been assessed on sufficiently strong basis for inclusion in the bur…	WHO (2021)	https://www.who.int/data/gho/data/indicators/indicator-details/GHO/household-air-pollution-attributable-death-rate-(per-100-000-population)
	ind_04	0.0333459	0.3	0.478134	0.232472	Underweight children	Prevalence of underweight (weight-for-age <-2 standard deviation from the median of the World Health Organization (WHO) Child Growth Standards) among children under 5 years of age. Survey estimates are based on standardized methodology using the WHO Child Growth Standards. Global and regional estimates are based on methodology outlined in UNICEF-WHO-The World Bank: Joint child malnutrition estima…	WHO (2021)	https://www.who.int/data/gho/data/indicators/indicator-details/GHO/gho-jme-country-children-aged-5-years-underweight-(-weight-for-age--2-sd)-(-)
	ind_05	0.0333459	0.3	0.478134	0.232472	Population undernourishment	Percentage of undernourished people. The higher the incidence of undernourished people the more beneficial decentralised renewable energy solutions may be, in terms of improving both cooking facilities within households and agricultural productivity with positive impacts on nutrition. Thus electricity can be used to make agricultural practices more efficient and refrigerate food produce to store …	FAO (2022)	https://www.fao.org/sustainable-development-goals/indicators/211/en/#:~:text=The%20prevalence%20of%20undernourishment%20(PoU,is%20expressed%20as%20a%20percentage.
Education	ind_06	0.0584766	0.6	0.501493	0.194342	Schools without electricity	Percentage of schools in Africa reporting to have no electricity. The lower the education facilities with access to electricity the greater the potential for decentralised renewable energies to improve electricity access in these facilities and thus educational outcomes.	UNDESA (2014)	https://sustainabledevelopment.un.org/content/documents/1608Electricity%20and%20Education.pdf
	ind_07	0.0194922	0.2	0.501493	0.194342	Pupil-teacher ratio	Average number of pupils per qualified teacher at primary level education in a given academic year. Pupil-teacher ratio is calculated by dividing the number of students at the specified level of education by the number of teachers at the same level of education. Data on education are collected by the UNESCO Institute for Statistics from official responses to its annual education survey.	World Bank (2021)	https://data.worldbank.org/indicator/SE.PRM.ENRL.TC.ZS
	ind_08	0.0194922	0.2	0.501493	0.194342	Educational attendance	Percentage of children aged 6-8 that currently attends, or in the current school year attended, school. This indicator measures the potential educational impact of bringing electricity to schools; therefore, the impact of binging electricity will be higher where the educational attendance is low.	Radboud University (2022)	https://globaldatalab.org/areadata/lprimary/?levels=1%2B2%2B3%2B5%2B4&interpolation=0&extrapolation=0&nearest_real=0
	ind_09	0.0290643	0.3	0.498507	0.194342	Adults literacy	Percentage of population aged 15 and older that can both read and write a short, simple statement about their everyday life. This indicator measures the potential educational impact, in terms of literacy, of bringing electricity to communities; therefore, the impact of binging electricity will be higher where the literacy level is low.	UNICEF (2021); World Bank (2020)	https://data.unicef.org/topic/education/learning-and-skills/ https://data.worldbank.org/indicator/SE.ADT.LITR.ZS?end=2019&start=2010
	ind_10	0.0387524	0.4	0.498507	0.194342	Children with internet at home	Percentage of children in a school attendance age (approximately 3-17 years old depending on the country) that have internet connection at home. Also in this case the indicator relates to the potential educational impact of electrification on children and young people.	UNICEF (2021)	https://data.unicef.org/topic/education/learning-and-skills/
	ind_11	0.0290643	0.3	0.498507	0.194342	Upper secondary completion rate	Percentage of cohort of young people three to five years older than the intended age for the last grade of upper secondary level of education who have completed that level of education. This indicator measures the potential impact of electricity on youth education, that represents a crucial pillar for the development of a country.	UNICEF (2021)	https://data.unicef.org/topic/education/overview/
Gender equality	ind_12	0.031707	0.4	0.503472	0.157442	Physical/sexual violence on women	Percentage of women who experienced physical or sexual violence. This indicator focuses on the importance of bringing electricity to public infrastructures, in particular streets. Improving street lighting can make these infrastructures safer especially for women and thus reduce the number of women who experienced any type of violence in public spaces.	USAID (2021)	https://www.statcompiler.com/en/
	ind_13	0.0237802	0.3	0.503472	0.157442	Maternal mortality	Number of maternal deaths during a given time period per 100 000 live births during the same time period. The lower the number of healthcare facilities with access to electricity the greater the potential for decentralised renewable energies to reduce maternal mortality.	UNICEF (2021)	https://data.unicef.org/resources/dataset/maternal-mortality-data/
	ind_14	0.0237802	0.3	0.503472	0.157442	Literate women	Percentage of women who are literate. This indicator highlights the importance of electricity for women, who spend the majority of their time taking care of the households. Electricity can ease girls and young women from houdeholds duties and allow them to attend schools. Thus, the lower the number of households with access to electricity the greater the potential for decentralised renewable ener…	USAID (2021)	https://www.statcompiler.com/en/
	ind_15	0.0469045	0.6	0.496528	0.157442	Employed women	Percentage of women who worked in the 12 months preceding the survey and are working currently. A lower score reflects weaker female emancipation within the labour market, and thus a higher potential impact of electricity access for improving women empowerment.	USAID (2021)	https://www.statcompiler.com/en/
	ind_16	0.0312696	0.4	0.496528	0.157442	Women with internet access	Percentage of women with regular access to the internet. The indicator reflects again the importance of electricity for the empowerment of women, allowing them to communicate and share information. Thus, lower indicator scores reflects a potential improvement in women empowerment when bringing electricity.	Lardies et al. (2019)	https://afrobarometer.org/sites/default/files/publications/Policy%20papers/ab_r7_policypaperno61_gains_and_gaps_gender_perceptions_in_africa.pdf
Quality of life	ind_17	0.0742103	0.7	0.51	0.207872	Electricity access	Percentage of population with access to electricity. Data, provided by the World Bank, have been collected among different sources: mostly data from nationally representative household surveys (including national censuses) were used. Access to electricity captures the portion of the population who already have access to electricity and therefore indicates a lower potential social impact of electr…	World Bank (2021)	https://data.worldbank.org/indicator/EG.ELC.ACCS.ZS
	ind_18	0.0318044	0.3	0.51	0.207872	Access to clean cooking	Proportion of total population primarily using clean cooking fuels and technologies for cooking. Under WHO guidelines, kerosene is excluded from clean cooking fuels. The indicator measures the potential improvement in the quality of life of population due to electricity and lower levels indicates a greater potential impact of electricity access.	World Bank (2021)	https://data.worldbank.org/indicator/EG.CFT.ACCS.ZS
	ind_19	0.0305572	0.3	0.49	0.207872	Water accessibility	Percentage of households with water more than 30 minutes away round trip. The indicator reflects the crucial role of the water energy nexus and indicates that electricity access could generate greater social impacts when the portion of households living far from water sources is high in a given country.	USAID (2021)	https://www.statcompiler.com/en/
	ind_20	0.0713001	0.7	0.49	0.207872	Firewood collection time	Average time spent by households on fuel collection daily. The higher the number of daily hours that households spend in collecting fuel, the higher the improvements in the quality of life of communities due to electricity access.	Rysankova et al. (2014)	https://documents1.worldbank.org/curated/en/164241468178757464/pdf/98664-REVISED-WP-P146621-PUBLIC-Box393185B.pdf
Economic development	ind_21	0.051968	1	0.25	0.207872	Area equipped for irrigation	Area equipped for irrigation with groundwater, expressed in m2 multiplied by GWh/m2. Lower values of the indicator indicated that electricity could improve the number of areas equipped for irrigation, and consequently both economic and social outcomes (i.e. healthcare and nutrition).	Siebert et al. (2013)	https://www.fao.org/3/I9261EN/i9261en.pdf
	ind_22	0.051968	1	0.25	0.207872	International Wealth Index	The International Wealth Index is an asset-based wealth index that runs from 0 (no assets) to 100 (all assets) and is comparable across place and time. Lower levels of the Index indicates that electricity access The lower the level of the Index, the greater the potential of electricity access to reduce poverty and foster development.	Radboud University (2022)	https://globaldatalab.org/areadata/iwi/?levels=1%2B2%2B3%2B5%2B4&interpolation=0&extrapolation=0&nearest_real=0
	ind_23	0.051968	1	0.25	0.207872	Job creation	Estimated number of jobs created directly related to the deployment of PV mini-grids. The indicator was calculated using data on the total MWh of electricity output anticipated if the total number of potential mini-grids were established within each country and the employment factors come from OECD. If the estimated number of jobs created is high, it means that PV mini-grids have a large potentia…	Bender et al. (2021); Moner-Girona et al. (2021)	https://www.sciencedirect.com/science/article/pii/S2352340921008404 https://www.sciencedirect.com/science/article/pii/S1364032121005694
	ind_24	0.051968	1	0.25	0.207872	Affordability of PV electricity	Electricity expenditure per day, in US$. Data are from ongoing JRC research. Higher levels of electricity expenditure may indicate that the country has a greater proportion of people with electricity access and thus the social impact of further electrification in those areas will be limited.	Szabo et al. (2021); World Bank (2010)	https://www.nature.com/articles/s41598-021-82638-x https://datatopics.worldbank.org/consumption/

## Sheet: SI.2_Healthcare
			Electricity access in health facilities				Vaccinated children				Death caused by HH pollution				Underweight children				Population undernourishment
Region	Country	Country Code ISO3	Unit	Date	Source	Hyperlink	Unit	Date	Source	Hyperlink	Unit	Date	Source	Hyperlink	Unit	Date	Source	Hyperlink	Unit	Date	Source	Hyperlink
			Percentage of total healthcare centres	2021	Moner, M., Kakoulaki, G. (2021) [Dataset]	https://data.jrc.ec.europa.eu/ https://www.cell.com/joule/pdf/S2542-4351(21)00438-4.pdf	Percentage of total children age 24-35 months	2010-2019	USAID (2021)	https://www.statcompiler.com/en/	Death rate per 100,000 population	2016	WHO (2021)	https://www.who.int/data/	Percentage under-five children	2010-2019	WHO (2021)	https://www.who.int/data/gho/data/	Percentage of population	2018	FAO (20221)	https://www.fao.org/sustainable-development-goals
Central
	Cameroon	CMR	0.512994				0.396				79.64				0.11				0.063
	Central African Republic	CAF	0.128049				0.291				106.4				0.215				n/a
	Chad	TCD	0.198726				0.152				137.1				0.236				0.396
	Congo	COG	0.529577				0.397				51.6				0.123				0.28
	DR Congo	COD	0.336091				0.294				78.23				0.231				n/a
	Gabon	GAB	0.291071				0.216				20.81				0.064				0.166
Eastern
	Burundi	BDI	0.575484				0.015				79.1				0.27				n/a
	Ethiopia	ETH	0.345434				0.039				63.22				0.211				0.197
	Kenya	KEN	0.726605				0.561				31.24				0.112				0.23
	Rwanda	RWA	0.545305				0.844				45.58				0.077				0.356
	Sudan	SDN	0.727088				n/a				64.46				0.33				0.124
	Uganda	UGA	0.878974				0.362				56.31				0.104				n/a
Western
	Nigeria	NGA	0.641485				0.047				117.4				0.184				0.126
	Benin	BEN	0.930928				0.473				91.54				0.168				0.074
	Cote d'Ivoire	CIV	0.808882				0.467				111.3				0.128				0.199
	Ghana	GHA	0.694073				0.575				74.41				0.126				0.065
	Senegal	SEN	0.698309				0.371				51.29				0.133				0.094
	Togo	TGO	0.61157				0.502				88.04				0.152				0.207
	Burkina Faso	BFA	0.721417				0.747				70.42				0.164				0.192
	Gambia	GMB	0.788618				0.297				75.57				0.116				0.119
	Guinea	GIN	0.388956				0.193				104.1				0.163				n/a
	Liberia	LBR	0.409241				0.314				69.57				0.109				0.375
	Mali	MLI	0.307317				0.117				83.19				0.181				0.051
	Mauritania	MRT	0.511236				n/a				56.05				0.192				0.119
	Niger	NER	0.356196				0.351				102				0.313				n/a
	Sierra Leone	SLE	0.26604				0.297				122.2				0.135				0.26
Southern
	Angola	AGO	0.495606				0.085				46.45				0.19				0.186
	Botswana	BWA	0.66617				n/a				31.39				n/a				0.241
	Malawi	MWI	0.495714				0.104				43.89				0.09				0.188
	Mozambique	MOZ	0.481436				0.608				52.86				0.156				0.326
	Namibia	NAM	0.824427				0.562				53.02				0.132				0.147
	Tanzania	TZA	0.491189				0.196				59.77				0.146				0.25
	Zambia	ZMB	0.356628				0.331				49.89				0.118				n/a
	Zimbabwe	ZWE	0.27627				0.122				52.12				0.097				n/a
	South Africa	ZAF	0.920008				0.431				24.35				0.055				0.057

## Sheet: SI.3_Education
			Schools without electricity				Pupil-teacher ratio				Educational attendance				Adults literacy				Children with internet at home				Upper secondary completion rate
Region	Country	Country Code ISO3	Unit	Date	Source	Hyperlink	Unit	Date	Source	Hyperlink	Unit	Date	Source	Hyperlink	Unit	Date	Source	Hyperlink	Unit	Date	Source	Hyperlink	Unit	Date	Source	Hyperlink
			Percentage of total educational centres	2014	UNDESA (2014)	https://sustainabledevelopment.un.org/content/documents/1608Electricity%20and%20Education.pdf	Ratio	2010-2019	World Bank (2021)	https://data.worldbank.org/indicator/SE.PRM.ENRL.TC.ZS	Percentage of children	2010-2019	Radboud University (2022) [Global Data Lab]	https://globaldatalab.org/areadata/lprimary/?levels=1%2B2%2B3%2B5%2B4&interpolation=0&extrapolation=0&nearest_real=0	Percentage of people ages 15 and above	2018 2010-2019	UNICEF (2021); World Bank (2021)	https://data.unicef.org/topic/education/learning-and-skills/ https://data.worldbank.org/indicator/SE.ADT.LITR.ZS?end=2019&start=2010	Percentage of children in a school attendance age	2010-2019	UNICEF (2021)	https://data.unicef.org/topic/education/learning-and-skills/	Percentage of young people	2010-2019	UNICEF (2021)	https://data.unicef.org/topic/education/overview/
Central
	Cameroon	CMR	0.91				44.8341				0.752				0.77071				0.046586				0.229888
	Central African Republic	CAF	1				83.412				0.609				0.373958				0.0381619				0.067
	Chad	TCD	0.95				56.8879				0.321				0.223116				0.0218155				0.099
	Congo	COG	n/a				44.442				0.991				0.802988				n/a				0.23261
	DR Congo	COD	0.9				35.3194				0.941				0.770427				0.0107853				0.311365
	Gabon	GAB	0.5				24.531				0.945				0.846672				n/a				0.137481
Eastern
	Burundi	BDI	0.97				42.5238				0.635				0.683753				n/a				0.035
	Ethiopia	ETH	0.81				64.2729				0.505				0.517712				n/a				0.122756
	Kenya	KEN	0.2				56.5747				0.932				0.81535				0.319				0.408
	Rwanda	RWA	0.65				59.5086				0.803				0.732156				n/a				0.173
	Sudan	SDN	0.54				25.3348				0.678				0.606972				0.0325922				0.305402
	Uganda	UGA	0.9				42.6591				0.845				0.765275				0.003246				0.165881
Western
	Nigeria	NGA	0.65				37.5532				0.695				0.62016				0.034441				0.492
	Benin	BEN	0.72				39.1971				0.661				0.423624				0.0354966				0.0840867
	Cote d'Ivoire	CIV	0.75				41.8223				0.646				0.471654				0.0277385				0.158
	Ghana	GHA	0.72				26.9949				0.714				0.790396				0.170109				0.100428
	Senegal	SEN	0.74				36.3182				0.459				0.519004				0.0546217				0.103912
	Togo	TGO	0.92				40.145				0.844				0.637456				0.229624				0.212194
	Burkina Faso	BFA	0.88				39.7217				0.341				0.412244				0.0137103				0.039
	Gambia	GMB	n/a				36.1381				0.669				0.50778				0.650975				0.303696
	Guinea	GIN	0.97				45.591				0.524				0.320038				n/a				0.162573
	Liberia	LBR	n/a				22.3225				0.737				0.483014				n/a				0.134
	Mali	MLI	0.92				37.8267				0.415				0.354738				0.0537661				0.168
	Mauritania	MRT	0.86				60.5				0.605				0.534976				0.0289891				0.266268
	Niger	NER	0.97				36.3366				0.308				0.3505				0.0312381				0.021818
	Sierra Leone	SLE	0.96				27.5225				0.849				0.432063				0.133945				0.217
Southern
	Angola	AGO	n/a				42.5431				0.641				0.660301				0.165507				0.187439
	Botswana	BWA	n/a				22.6182				0.827				0.868232				n/a				0.609
	Malawi	MWI	0.87				58.6792				0.919				0.621435				n/a				0.14
	Mozambique	MOZ	n/a				55.2738				0.611				0.606554				n/a				0.0663813
	Namibia	NAM	0.42				25.0917				0.9				0.915273				0.0671606				0.364
	Tanzania	TZA	0.86				50.633				0.666				0.778872				n/a				0.293
	Zambia	ZMB	n/a				42.06				0.579				0.86748				0.0581683				0.296619
	Zimbabwe	ZWE	0.36				36.4082				0.83				0.886934				0.259454				0.153
	South Africa	ZAF	0.15				32.3293				0.979				0.870467				0.200248				0.484296

## Sheet: SI.4_Gender equality
			Physical/sexual violence on women				Maternal mortality				Literate women				Employed women				Women with internet access
Region	Country	Country Code ISO3	Unit	Date	Source	Hyperlink	Unit	Date	Source	Hyperlink	Unit	Date	Source	Hyperlink	Unit	Date	Source	Hyperlink	Unit	Date	Source	Hyperlink
			Percentage of women	2010-2019	USAID (2021)	https://www.statcompiler.com/en/	Ratio per 100,000 live births	2017	UNICEF (2021)	https://data.unicef.org/resources/dataset/maternal-mortality-data/	Percentage of women	2010-2018	USAID (2021)	https://www.statcompiler.com/en/	Percentage of women	2010-2019	USAID (2021)	https://www.statcompiler.com/en/	Percentage of women	2016/2018	Lardies et al. (2019)	https://afrobarometer.org/sites/default/files/publications/Policy%20papers/ab_r7_policypaperno61_gains_and_gaps_gender_perceptions_in_africa.pdf
Central
	Cameroon	CMR	0.425				529				0.701				0.619				0.4
	Central African Republic	CAF	n/a				829				n/a				n/a				n/a
	Chad	TCD	0.326				1140				0.221				0.429				n/a
	Congo	COG	n/a				378				0.822				0.642				n/a
	DR Congo	COD	0.566				473				0.638				0.672				n/a
	Gabon	GAB	0.574				252				0.887				0.437				0.54
Eastern
	Burundi	BDI	0.436				548				0.679				0.778				n/a
	Ethiopia	ETH	0.263				401				0.476				0.333				n/a
	Kenya	KEN	0.474				342				0.877				0.614				0.28
	Rwanda	RWA	0.439				248				0.83				0.777				n/a
	Sudan	SDN	n/a				295				n/a				n/a				0.48
	Uganda	UGA	0.555				375				0.701				0.731				0.1
Western
	Nigeria	NGA	0.334				917				0.531				0.65				0.32
	Benin	BEN	0.305				397				0.341				0.756				0.07
	Cote d'Ivoire	CIV	0.362				617				0.377				0.671				0.16
	Ghana	GHA	0.445				308				0.585				0.734				0.19
	Senegal	SEN	0.181				315				0.474				0.449				0.29
	Togo	TGO	0.323				396				0.518				0.703				0.16
	Burkina Faso	BFA	0.201				320				0.308				0.748				0.08
	Gambia	GMB	0.417				597				0.472				0.505				0.44
	Guinea	GIN	n/a				576				0.244				0.66				0.12
	Liberia	LBR	0.606				661				0.52				0.608				0.23
	Mali	MLI	0.451				562				0.275				0.546				0.05
	Mauritania	MRT	n/a				766				n/a				n/a				n/a
	Niger	NER	n/a				509				0.14				0.245				0.05
	Sierra Leone	SLE	0.62				1120				0.428				0.69				0.19
Southern
	Angola	AGO	0.334				241				0.581				0.651				n/a
	Botswana	BWA	n/a				144				n/a				n/a				0.36
	Malawi	MWI	0.413				349				0.696				0.626				0.08
	Mozambique	MOZ	0.251				289				0.505				0.398				0.22
	Namibia	NAM	0.334				195				0.934				0.427				0.39
	Tanzania	TZA	0.436				524				0.756				0.723				0.13
	Zambia	ZMB	0.392				213				0.664				0.45				0.16
	Zimbabwe	ZWE	0.394				458				0.944				0.413				0.2
	South Africa	ZAF	0.201				119				0.963				0.344				0.51

## Sheet: SI.5_Quality of life
			Electricity access				Access to clean cooking				Water accessibility				Firewood collection time
Region	Country	Country Code ISO3	Unit	Date	Source	Hyperlink	Unit	Date	Source	Hyperlink	Unit	Date	Source	Hyperlink	Unit	Date	Source	Hyperlink
			Percentage of Population	2019	World Bank (2021)	https://data.worldbank.org/indicator/EG.ELC.ACCS.ZS	Percentage of Population	2016	World Bank (2021)	https://data.worldbank.org/indicator/EG.CFT.ACCS.ZS	Percentage of households	2010-2020	USAID (2021)	https://www.statcompiler.com/en/	Hours per day	1998-2012	Rysankova et al. (2014)	https://documents1.worldbank.org/curated/en/164241468178757464/pdf/98664-REVISED-WP-P146621-PUBLIC-Box393185B.pdf
Central
	Cameroon	CMR	0.634523				0.2304				0.109				3.4
	Central African Republic	CAF	0.143				0.0097				n/a				n/a
	Chad	TCD	0.084				0.0313				0.26				n/a
	Congo	COG	0.483297				0.2413				0.229				n/a
	DR Congo	COD	0.191				0.0402				n/a				n/a
	Gabon	GAB	0.906853				0.7912				0.099				n/a
Eastern
	Burundi	BDI	0.110648				0.0085				0.255				2.5
	Ethiopia	ETH	0.482716				0.0351				0.244				2.3
	Kenya	KEN	0.697				0.1342				0.121				1
	Rwanda	RWA	0.377824				0.0057				0.27				1.7
	Sudan	SDN	0.538271				0.4129				n/a				1.7
	Uganda	UGA	0.413				0.0077				0.295				2.1
Western
	Nigeria	NGA	0.554				0.0491				0.069				1.7
	Benin	BEN	0.403187				0.0644				0.121				2.7
	Cote d'Ivoire	CIV	0.685501				0.1823				0.089				n/a
	Ghana	GHA	0.835				0.2171				0.067				1.6
	Senegal	SEN	0.704				0.3165				0.068				3.1
	Togo	TGO	0.524411				0.0671				0.093				n/a
	Burkina Faso	BFA	0.183792				0.0893				0.326				1.9
	Gambia	GMB	0.599213				0.033				0.026				n/a
	Guinea	GIN	0.424184				0.0124				0.241				n/a
	Liberia	LBR	0.276492				0.0071				0.096				2.6
	Mali	MLI	0.480212				0.0096				0.044				n/a
	Mauritania	MRT	0.458121				0.4656				n/a				n/a
	Niger	NER	0.187747				0.0191				0.332				4
	Sierra Leone	SLE	0.227				0.0099				0.174				5
Southern
	Angola	AGO	0.456703				0.4805				0.156				n/a
	Botswana	BWA	0.701832				0.6408				n/a				1.8
	Malawi	MWI	0.112				0.025				0.124				1.6
	Mozambique	MOZ	0.296162				0.0369				0.131				n/a
	Namibia	NAM	0.551951				0.422				0.08				1.5
	Tanzania	TZA	0.377				0.0216				0.22				0.9
	Zambia	ZMB	0.43				0.1643				0.101				1.7
	Zimbabwe	ZWE	0.410891				0.2905				0.165				0.8
	South Africa	ZAF	0.85				0.8475				0.045				1.7

## Sheet: SI.6_Economic development
			Area equipped for irrigation								International Wealth Index				Job creation									Affordability of PV electricity
Region	Country	Country Code ISO3	Unit					Date	Source	Hyperlink	Unit	Date	Source	Hyperlink	Unit						Date	Source	Hyperlink	Unit	Date	Source	Hyperlink
			AEI in GMIA5, groundwater (ha)	AEI in m2	kWh_m2_year	AEI (m2) * kWh/m2	AEI (m2) * GWh/m2	2005	Siebert et al. (2013)	https://www.fao.org/3/I9261EN/i9261en.pdf	Index score (from 0 to 100)	2010-2019	Radboud University (2022) [Global Data Lab]	https://globaldatalab.org/areadata/iwi	MWh	Hours	MW	Direct jobs created with investment in generation capacity (construction phase) in jobs years/MW	Direct Jobs Created in Job Years	Intensify - Divide by labour force population	2019	Bender et al. (2021); Moner-Girona et al. (2021);	https://doi.org/10.1016/j.rser.2021.111282 https://doi.org/10.1016/j.dib.2021.107265	Electricity Expenditure Per Day ,US$	2019	Szabo et al. (2021); World Bank (2010)	https://doi.org/10.1038/s41598-021-82638-x https://datatopics.worldbank.org/consumption/
Central
	Cameroon	CMR	100	1000000	2021.76	2.02176e+09	2021.76				45.2				523075	2190	238.847	72	17197	0.0015588				0.529222
	Central African Republic	CAF	0	0	2169.18	0	0				18.9				286372	2190	130.763	72	9414.97	0.00502313				0.236895
	Chad	TCD	6000	60000000	2415.3	1.44918e+11	144918				25.4				912375	2190	416.61	72	29995.9	0.00514275				0.321397
	Congo	COG	0	0	1864.98	0	0				47				137625	2190	62.8425	72	4524.66	0.00213973				0.39332
	DR Congo	COD	0	0	1973.7	0	0				27.7				4006389	2190	1829.4	72	131717	0.00457493				0.20418
	Gabon	GAB	0	0	1746.98	0	0				64.2				36952	2190	16.8731	72	1214.86	0.00174749				0.748974
Eastern
	Burundi	BDI	0	0	1931.16	0	0				21.7				380559	2190	173.771	72	12511.5	0.0025993				0.258548
	Ethiopia	ETH	2611	26110000	2256.68	5.8922e+10	58922				20.4				4825915	2190	2203.61	72	158660	0.00305459				0.791753
	Kenya	KEN	1032	10320000	2248.63	2.32059e+10	23205.9				39.2				1831964	2190	836.513	72	60229	0.00293532				0.204152
	Rwanda	RWA	85	850000	1879.26	1.59737e+09	1597.37				24.3				364703	2190	166.531	72	11990.2	0.00193579				0.144558
	Sudan	SDN	69239	692390000	2457.59	1.70161e+12	1.70161e+06				35.9				1764524	2190	805.719	72	58011.7	0.00494785				0.193223
	Uganda	UGA	92	920000	2100.81	1.93275e+09	1932.75				28.8				366636	2190	167.414	72	12053.8	0.000748701				0.378851
Western
	Nigeria	NGA	66800	668000000	2132.66	1.42462e+12	1.42462e+06				44.3				4479617	2190	2045.49	72	147275	0.00242634				0.103219
	Benin	BEN	2190	21900000	2120.5	4.6439e+10	46439				36.4				287898	2190	131.46	72	9465.14	0.00201079				0.667931
	Cote d'Ivoire	CIV	0	0	2017.44	0	0				43				685613	2190	313.065	72	22540.7	0.00270263				0.190544
	Ghana	GHA	12000	120000000	2056.91	2.46829e+11	246829				51.7				500149	2190	228.379	72	16443.3	0.00131177				0.305254
	Senegal	SEN	10218	102180000	2275.34	2.32494e+11	232494				60.3				150980	2190	68.9406	72	4963.73	0.00118408				0.539198
	Togo	TGO	46	460000	2086.96	9.60001e+08	960.001				43				168537	2190	76.9575	72	5540.94	0.00154126				0.245396
	Burkina Faso	BFA	3000	30000000	2253.25	6.75976e+10	67597.6				29.2				553613	2190	252.791	72	18201	0.002512				0.212688
	Gambia	GMB	15	150000	2263.74	3.3956e+08	339.56				62.1				52178	2190	23.8256	72	1715.44	0.0022687				0.21672
	Guinea	GIN	460	4600000	2166.99	9.96815e+09	9968.15				40.3				558201	2190	254.886	72	18351.8	0.00407564				0.347874
	Liberia	LBR	11	110000	1926.59	2.11924e+08	211.924				28.8				160127	2190	73.1174	72	5264.45	0.00330895				0.193223
	Mali	MLI	1000	10000000	2315.48	2.31548e+10	23154.8				40.6				817670	2190	373.365	72	26882.3	0.00378372				0.321397
	Mauritania	MRT	4751	47510000	2321.95	1.10316e+11	110316				33.8				108012	2190	49.3205	72	3551.08	0.00290968				0.272832
	Niger	NER	1371	13710000	2410.6	3.30494e+10	33049.4				19.9				752577	2190	343.642	72	24742.3	0.0028001				0.236895
	Sierra Leone	SLE	20	200000	2022.73	4.04546e+08	404.546				31.4				293709	2190	134.114	72	9656.19	0.00368719				0.360448
Southern
	Angola	AGO	16000	160000000	2207.61	3.53218e+11	353218				40.9				804165	2190	367.199	72	26438.3	0.00207703				0.209006
	Botswana	BWA	665	6650000	2393.39	1.5916e+10	15916				59.1				45617	2190	20.8297	72	1499.74	0.00139688				0.332165
	Malawi	MWI	30	300000	2173.15	6.51945e+08	651.945				26.2				6880894	2190	3141.96	72	226221	0.0287395				0.12007
	Mozambique	MOZ	639	6390000	2161.58	1.38125e+10	13812.5				23.3				1101381	2190	502.914	72	36209.8	0.00282554				0.33554
	Namibia	NAM	1632	16320000	2509.78	4.09596e+10	40959.6				51.8				36380	2190	16.6119	72	1196.05	0.00127291				0.209006
	Tanzania	TZA	17465	174650000	2155.17	3.764e+11	376400				30.1				2390696	2190	1091.64	72	78598.2	0.00300086				0.0245512
	Zambia	ZMB	6646	66460000	2270.7	1.50911e+11	150911				36.2				474614	2190	216.719	72	15603.7	0.0021721				0.193362
	Zimbabwe	ZWE	20000	200000000	2269.04	4.53808e+11	453808				46.2				670549	2190	306.187	72	22045.4	0.00317283				0.236895
	South Africa	ZAF	127330	1273300000	2310.78	2.94232e+12	2.94232e+06				71.5				538881	2190	246.064	72	17716.6	0.000778531				0.332165

## Sheet: SI.7_COIN_OriginalDB
Minmax	Database
Datamax		Normalisation method:	Minmax
Goalposts	For MinMax, DataMax, Goalposts:	Minimum score	0
Dataz		Maximum score	100
Dataprcranks	For Dataz (z-scores):	Mean score	50
Geometric		Standard deviation	10
Arithmetic			Weight	1	1	1	1	1	1	1	1	1	1	1	1	1	1	1	1	1	1	1	1	1	1	1	1
			Direction	1	1	-1	-1	-1	-1	-1	1	1	1	1	-1	-1	1	1	1	1	1	-1	-1	1	1	-1	1
			Goalpost lower
			Goalpost upper
			Index	Index	Index	Index	Index	Index	Index	Index	Index	Index	Index	Index	Index	Index	Index	Index	Index	Index	Index	Index	Index	Index	Index	Index	Index
	Select aggregation:	Sub-index	Arithmetic	si.01	si.01	si.01	si.01	si.01	si.01	si.01	si.01	si.01	si.01	si.01	si.01	si.01	si.01	si.01	si.01	si.01	si.01	si.01	si.01	si.01	si.01	si.01	si.01
	Select aggregation:	Pillar	Arithmetic	p.01	p.01	p.01	p.01	p.01	p.02	p.02	p.02	p.02	p.02	p.02	p.03	p.03	p.03	p.03	p.03	p.04	p.04	p.04	p.04	p.05	p.05	p.05	p.05
	Select aggregation:	Sub-pillar	Arithmetic	sp.01	sp.01	sp.02	sp.02	sp.02	sp.03	sp.03	sp.03	sp.04	sp.04	sp.04	sp.05	sp.05	sp.05	sp.06	sp.06	sp.07	sp.07	sp.08	sp.08	sp.09	sp.10	sp.11	sp.12
	Aggregation:	Indicator name	Arithmetic	Percentage of healthcare centres with electricity access (% total healthcare centres)	Percentage of children 24-35 months who had received all age appropriate vaccinations (% total children age 24-35 months)	Household air pollution attributable death rate (per 100,000 population)	Percentage of underweight, under-five children	Percentage of undernourished in the population	Number of educational centres without electricity access (% total educational centres)	Pupil-teacher ratio for primary education	Educational attendance children 6-8	Adults literacy rate, +15	Percentage of children in a school attendance age with internet connection at home	Completion rate for youth of upper secondary education school age	Proportion of women who experienced physical or sexual violence	Maternal mortality ratio (per 100,000 live births)	Percentage of women who are literate	Percentage of employed women	Percentage of women with regular access to the internet	Population with electricity access (% total population)	Population with access to clean fuel and technologies for cooking (% total population)	Households with water more than 30 minutes away round trip	Time spent on firewood collection (hours per day)	Area equipped for irrigation, groundwater (m2 multiplied by GWh/m2)	International Wealth Index	Estimated number of jobs created (divided by labour force population)	Affordability of PV electricity (Electricity Expenditure Per Day ,US$)
	Unit name	Unit code	Unit/Indicator	ind.01	ind.02	ind.03	ind.04	ind.05	ind.06	ind.07	ind.08	ind.09	ind.10	ind.11	ind.12	ind.13	ind.14	ind.15	ind.16	ind.17	ind.18	ind.19	ind.20	ind.21	ind.22	ind.23	ind.24
	ANGOLA	AGO	unit.001	0.495606	0.085	46.45	0.19	0.186	n/a	42.5431	0.641	0.660301	0.165507	0.187439	0.334	241	0.581	0.651	n/a	0.456703	0.4805	0.156	n/a	353218	40.9	0.00207703	0.209006
	BURUNDI	BDI	unit.002	0.575484	0.015	79.1	0.27	n/a	0.97	42.5238	0.635	0.683753	n/a	0.035	0.436	548	0.679	0.778	n/a	0.110648	0.0085	0.255	2.5	0	21.7	0.0025993	0.258548
	BENIN	BEN	unit.003	0.930928	0.473	91.54	0.168	0.074	0.72	39.1971	0.661	0.423624	0.0354966	0.0840867	0.305	397	0.341	0.756	0.07	0.403187	0.0644	0.121	2.7	46439	36.4	0.00201079	0.667931
	BURKINA FASO	BFA	unit.004	0.721417	0.747	70.42	0.164	0.192	0.88	39.7217	0.341	0.412244	0.0137103	0.039	0.201	320	0.308	0.748	0.08	0.183792	0.0893	0.326	1.9	67597.6	29.2	0.002512	0.212688
	BOTSWANA	BWA	unit.005	0.66617	n/a	31.39	n/a	0.241	n/a	22.6182	0.827	0.868232	n/a	0.609	n/a	144	n/a	n/a	0.36	0.701832	0.6408	n/a	1.8	15916	59.1	0.00139688	0.332165
	CENTRAL AFRICAN REPUBLIC	CAF	unit.006	0.128049	0.291	106.4	0.215	n/a	1	83.412	0.609	0.373958	0.0381619	0.067	n/a	829	n/a	n/a	n/a	0.143	0.0097	n/a	n/a	0	18.9	0.00502313	0.236895
	COTE D’IVOIRE	CIV	unit.007	0.808882	0.467	111.3	0.128	0.199	0.75	41.8223	0.646	0.471654	0.0277385	0.158	0.362	617	0.377	0.671	0.16	0.685501	0.1823	0.089	n/a	0	43	0.00270263	0.190544
	CAMEROON	CMR	unit.008	0.512994	0.396	79.64	0.11	0.063	0.91	44.8341	0.752	0.77071	0.046586	0.229888	0.425	529	0.701	0.619	0.4	0.634523	0.2304	0.109	3.4	2021.76	45.2	0.0015588	0.529222
	CONGO, THE DEMOCRATIC REPUBLIC OF THE	COD	unit.009	0.336091	0.294	78.23	0.231	n/a	0.9	35.3194	0.941	0.770427	0.0107853	0.311365	0.566	473	0.638	0.672	n/a	0.191	0.0402	n/a	n/a	0	27.7	0.00457493	0.20418
	CONGO	COG	unit.010	0.529577	0.397	51.6	0.123	0.28	n/a	44.442	0.991	0.802988	n/a	0.23261	n/a	378	0.822	0.642	n/a	0.483297	0.2413	0.229	n/a	0	47	0.00213973	0.39332
	ETHIOPIA	ETH	unit.011	0.345434	0.039	63.22	0.211	0.197	0.81	64.2729	0.505	0.517712	n/a	0.122756	0.263	401	0.476	0.333	n/a	0.482716	0.0351	0.244	2.3	58922	20.4	0.00305459	0.791753
	GABON	GAB	unit.012	0.291071	0.216	20.81	0.064	0.166	0.5	24.531	0.945	0.846672	n/a	0.137481	0.574	252	0.887	0.437	0.54	0.906853	0.7912	0.099	n/a	0	64.2	0.00174749	0.748974
	GHANA	GHA	unit.013	0.694073	0.575	74.41	0.126	0.065	0.72	26.9949	0.714	0.790396	0.170109	0.100428	0.445	308	0.585	0.734	0.19	0.835	0.2171	0.067	1.6	246829	51.7	0.00131177	0.305254
	GUINEA	GIN	unit.014	0.388956	0.193	104.1	0.163	n/a	0.97	45.591	0.524	0.320038	n/a	0.162573	n/a	576	0.244	0.66	0.12	0.424184	0.0124	0.241	n/a	9968.15	40.3	0.00407564	0.347874
	GAMBIA	GMB	unit.015	0.788618	0.297	75.57	0.116	0.119	n/a	36.1381	0.669	0.50778	0.4	0.303696	0.417	597	0.472	0.505	0.44	0.599213	0.033	0.026	n/a	339.56	62.1	0.0022687	0.21672
	KENYA	KEN	unit.016	0.726605	0.561	31.24	0.112	0.23	0.2	56.5747	0.932	0.81535	0.319	0.408	0.474	342	0.877	0.614	0.28	0.697	0.1342	0.121	1	23205.9	39.2	0.00293532	0.204152
	LIBERIA	LBR	unit.017	0.409241	0.314	69.57	0.109	0.375	n/a	22.3225	0.737	0.483014	n/a	0.134	0.606	661	0.52	0.608	0.23	0.276492	0.0071	0.096	2.6	211.924	28.8	0.00330895	0.193223
	MALI	MLI	unit.018	0.307317	0.117	83.19	0.181	0.051	0.92	37.8267	0.415	0.354738	0.0537661	0.168	0.451	562	0.275	0.546	0.05	0.480212	0.0096	0.044	n/a	23154.8	40.6	0.00378372	0.321397
	MOZAMBIQUE	MOZ	unit.019	0.481436	0.608	52.86	0.156	0.326	n/a	55.2738	0.611	0.606554	n/a	0.0663813	0.251	289	0.505	0.398	0.22	0.296162	0.0369	0.131	n/a	13812.5	23.3	0.00282554	0.33554
	MAURITANIA	MRT	unit.020	0.511236	n/a	56.05	0.192	0.119	0.86	60.5	0.605	0.534976	0.0289891	0.266268	n/a	766	n/a	n/a	n/a	0.458121	0.4656	n/a	n/a	110316	33.8	0.00290968	0.272832
	MALAWI	MWI	unit.021	0.495714	0.104	43.89	0.09	0.188	0.87	58.6792	0.919	0.621435	n/a	0.14	0.413	349	0.696	0.626	0.08	0.112	0.025	0.124	1.6	651.945	26.2	0.0287395	0.12007
	NAMIBIA	NAM	unit.022	0.824427	0.562	53.02	0.132	0.147	0.42	25.0917	0.9	0.915273	0.0671606	0.364	0.334	195	0.934	0.427	0.39	0.551951	0.422	0.08	1.5	40959.6	51.8	0.00127291	0.209006
	NIGER	NER	unit.023	0.356196	0.351	102	0.313	n/a	0.97	36.3366	0.308	0.3505	0.0312381	0.021818	n/a	509	0.14	0.245	0.05	0.187747	0.0191	0.332	4	33049.4	19.9	0.0028001	0.236895
	NIGERIA	NGA	unit.024	0.641485	0.047	117.4	0.184	0.126	0.65	37.5532	0.695	0.62016	0.034441	0.492	0.334	917	0.531	0.65	0.32	0.554	0.0491	0.069	1.7	1.42462e+06	44.3	0.00242634	0.103219
	RWANDA	RWA	unit.025	0.545305	0.844	45.58	0.077	0.356	0.65	59.5086	0.803	0.732156	n/a	0.173	0.439	248	0.83	0.777	n/a	0.377824	0.0057	0.27	1.7	1597.37	24.3	0.00193579	0.144558
	SUDAN	SDN	unit.026	0.727088	n/a	64.46	0.33	0.124	0.54	25.3348	0.678	0.606972	0.0325922	0.305402	n/a	295	n/a	n/a	0.48	0.538271	0.4129	n/a	1.7	1.70161e+06	35.9	0.00494785	0.193223
	SENEGAL	SEN	unit.027	0.698309	0.371	51.29	0.133	0.094	0.74	36.3182	0.459	0.519004	0.0546217	0.103912	0.181	315	0.474	0.449	0.29	0.704	0.3165	0.068	3.1	232494	60.3	0.00118408	0.539198
	SIERRA LEONE	SLE	unit.028	0.26604	0.297	122.2	0.135	0.26	0.96	27.5225	0.849	0.432063	0.133945	0.217	0.62	1120	0.428	0.69	0.19	0.227	0.0099	0.174	5	404.546	31.4	0.00368719	0.360448
	CHAD	TCD	unit.029	0.198726	0.152	137.1	0.236	0.396	0.95	56.8879	0.321	0.223116	0.0218155	0.099	0.326	1140	0.221	0.429	n/a	0.084	0.0313	0.26	n/a	144918	25.4	0.00514275	0.321397
	TOGO	TGO	unit.030	0.61157	0.502	88.04	0.152	0.207	0.92	40.145	0.844	0.637456	0.229624	0.212194	0.323	396	0.518	0.703	0.16	0.524411	0.0671	0.093	n/a	960.001	43	0.00154126	0.245396
	TANZANIA, UNITED REPUBLIC OF	TZA	unit.031	0.491189	0.196	59.77	0.146	0.25	0.86	50.633	0.666	0.778872	n/a	0.293	0.436	524	0.756	0.723	0.13	0.377	0.0216	0.22	0.9	376400	30.1	0.00300086	0.0245512
	UGANDA	UGA	unit.032	0.878974	0.362	56.31	0.104	n/a	0.9	42.6591	0.845	0.765275	0.003246	0.165881	0.555	375	0.701	0.731	0.1	0.413	0.0077	0.295	2.1	1932.75	28.8	0.000748701	0.378851
	SOUTH AFRICA	ZAF	unit.033	0.920008	0.431	24.35	0.055	0.057	0.15	32.3293	0.979	0.870467	0.200248	0.484296	0.201	119	0.963	0.344	0.51	0.85	0.8475	0.045	1.7	2.94232e+06	71.5	0.000778531	0.332165
	ZAMBIA	ZMB	unit.034	0.356628	0.331	49.89	0.118	n/a	n/a	42.06	0.579	0.86748	0.0581683	0.296619	0.392	213	0.664	0.45	0.16	0.43	0.1643	0.101	1.7	150911	36.2	0.0021721	0.193362
	ZIMBABWE	ZWE	unit.035	0.27627	0.122	52.12	0.097	n/a	0.36	36.4082	0.83	0.886934	0.259454	0.153	0.394	458	0.944	0.413	0.2	0.410891	0.2905	0.165	0.8	453808	46.2	0.00317283	0.236895

## Sheet: SI.8_COIN_Winsorization
Select: Winsorization by goalpost	Winsorisation		Select: Normal winsorization	ODind.01	ODind.02	ODind.03	ODind.04	ODind.05	ODind.06	ODind.07	ODind.08	ODind.09	ODind.10	ODind.11	ODind.12	ODind.13	ODind.14	ODind.15	ODind.16	ODind.17	ODind.18	ODind.19	ODind.20	ODind.21	ODind.22	ODind.23	ODind.24	OD-	OD-	OD-	OD-	OD-	OD-	OD-	OD-	OD-	OD-	OD-	OD-	OD-	OD-	OD-	OD-	OD-	OD-	OD-	OD-	OD-	OD-
Select: Normal winsorization	Max. points to Winsorise		5
	ORIGINAL DATASET		Outliers detected	no	no	no	no	no	no	no	no	no	no	no	no	no	no	no	no	no	no	no	no	yes	no	yes	no	#DIV/0!	#DIV/0!	#DIV/0!	#DIV/0!	#DIV/0!	#DIV/0!	#DIV/0!	#DIV/0!	#DIV/0!	#DIV/0!	#DIV/0!	#DIV/0!	#DIV/0!	#DIV/0!	#DIV/0!	#DIV/0!	#DIV/0!	#DIV/0!	#DIV/0!	#DIV/0!	#DIV/0!	#DIV/0!
			Skewness	OK	OK	OK	OK	OK	OK	OK	OK	OK	OK	OK	OK	OK	OK	OK	OK	OK	OK	OK	OK	LARGE	OK	LARGE	OK	#DIV/0!	#DIV/0!	#DIV/0!	#DIV/0!	#DIV/0!	#DIV/0!	#DIV/0!	#DIV/0!	#DIV/0!	#DIV/0!	#DIV/0!	#DIV/0!	#DIV/0!	#DIV/0!	#DIV/0!	#DIV/0!	#DIV/0!	#DIV/0!	#DIV/0!	#DIV/0!	#DIV/0!	#DIV/0!
			Recommendation																					winsorize		winsorize
			Number of winsorised values																					4		2
	1		Winsorization level	not required	not required	not required	not required	not required	not required	not required	not required	not required	not required	not required	not required	not required	not required	not required	not required	not required	not required	not required	not required	not OK	not required	not OK	not required	#DIV/0!	#DIV/0!	#DIV/0!	#DIV/0!	#DIV/0!	#DIV/0!	#DIV/0!	#DIV/0!	#DIV/0!	#DIV/0!	#DIV/0!	#DIV/0!	#DIV/0!	#DIV/0!	#DIV/0!	#DIV/0!	#DIV/0!	#DIV/0!	#DIV/0!	#DIV/0!	#DIV/0!	#DIV/0!
	2		Winsorization level	not required	not required	not required	not required	not required	not required	not required	not required	not required	not required	not required	not required	not required	not required	not required	not required	not required	not required	not required	not required	not OK	not required	OK	not required	#DIV/0!	#DIV/0!	#DIV/0!	#DIV/0!	#DIV/0!	#DIV/0!	#DIV/0!	#DIV/0!	#DIV/0!	#DIV/0!	#DIV/0!	#DIV/0!	#DIV/0!	#DIV/0!	#DIV/0!	#DIV/0!	#DIV/0!	#DIV/0!	#DIV/0!	#DIV/0!	#DIV/0!	#DIV/0!
	3		Winsorization level	not required	not required	not required	not required	not required	not required	not required	not required	not required	not required	not required	not required	not required	not required	not required	not required	not required	not required	not required	not required	not OK	not required	OK	not required	#DIV/0!	#DIV/0!	#DIV/0!	#DIV/0!	#DIV/0!	#DIV/0!	#DIV/0!	#DIV/0!	#DIV/0!	#DIV/0!	#DIV/0!	#DIV/0!	#DIV/0!	#DIV/0!	#DIV/0!	#DIV/0!	#DIV/0!	#DIV/0!	#DIV/0!	#DIV/0!	#DIV/0!	#DIV/0!
	4		Winsorization level	not required	not required	not required	not required	not required	not required	not required	not required	not required	not required	not required	not required	not required	not required	not required	not required	not required	not required	not required	not required	OK	not required	OK	not required	#DIV/0!	#DIV/0!	#DIV/0!	#DIV/0!	#DIV/0!	#DIV/0!	#DIV/0!	#DIV/0!	#DIV/0!	#DIV/0!	#DIV/0!	#DIV/0!	#DIV/0!	#DIV/0!	#DIV/0!	#DIV/0!	#DIV/0!	#DIV/0!	#DIV/0!	#DIV/0!	#DIV/0!	#DIV/0!
	5		Winsorization level	not required	not required	not required	not required	not required	not required	not required	not required	not required	not required	not required	not required	not required	not required	not required	not required	not required	not required	not required	not required	OK	not required	OK	not required	#DIV/0!	#DIV/0!	#DIV/0!	#DIV/0!	#DIV/0!	#DIV/0!	#DIV/0!	#DIV/0!	#DIV/0!	#DIV/0!	#DIV/0!	#DIV/0!	#DIV/0!	#DIV/0!	#DIV/0!	#DIV/0!	#DIV/0!	#DIV/0!	#DIV/0!	#DIV/0!	#DIV/0!	#DIV/0!
			Candidate for Box-Cox
	WINSORIZED DATASET		Skewness	0.081284	0.474062	0.475271	0.964749	0.509575	-1.01255	0.847418	-0.374469	-0.238939	1.423	1.07971	0.112921	1.16956	-0.0545897	-0.559096	0.604025	0.156579	1.54155	0.537125	1.28285	1.24939	0.60354	0.500143	1.41919	#DIV/0!	#DIV/0!	#DIV/0!	#DIV/0!	#DIV/0!	#DIV/0!	#DIV/0!	#DIV/0!	#DIV/0!	#DIV/0!	#DIV/0!	#DIV/0!	#DIV/0!	#DIV/0!	#DIV/0!	#DIV/0!	#DIV/0!	#DIV/0!	#DIV/0!	#DIV/0!	#DIV/0!	#DIV/0!
			Kurtosis	-0.874517	-0.103308	-0.301456	0.839466	-0.485499	0.091783	1.12453	-0.531396	-1.07249	1.22831	1.01673	-0.494844	1.22784	-0.848447	-0.832767	-0.778142	-0.580446	1.70043	-0.949239	1.86647	-0.0714864	-0.323864	-0.476015	2.038	#DIV/0!	#DIV/0!	#DIV/0!	#DIV/0!	#DIV/0!	#DIV/0!	#DIV/0!	#DIV/0!	#DIV/0!	#DIV/0!	#DIV/0!	#DIV/0!	#DIV/0!	#DIV/0!	#DIV/0!	#DIV/0!	#DIV/0!	#DIV/0!	#DIV/0!	#DIV/0!	#DIV/0!	#DIV/0!
			Outliers detected	no	no	no	no	no	no	no	no	no	no	no	no	no	no	no	no	no	no	no	no	no	no	no	no	#DIV/0!	#DIV/0!	#DIV/0!	#DIV/0!	#DIV/0!	#DIV/0!	#DIV/0!	#DIV/0!	#DIV/0!	#DIV/0!	#DIV/0!	#DIV/0!	#DIV/0!	#DIV/0!	#DIV/0!	#DIV/0!	#DIV/0!	#DIV/0!	#DIV/0!	#DIV/0!	#DIV/0!	#DIV/0!
			Unit/Indicator	ind.01	ind.02	ind.03	ind.04	ind.05	ind.06	ind.07	ind.08	ind.09	ind.10	ind.11	ind.12	ind.13	ind.14	ind.15	ind.16	ind.17	ind.18	ind.19	ind.20	ind.21	ind.22	ind.23	ind.24	-	-	-	-	-	-	-	-	-	-	-	-	-	-	-	-	-	-	-	-	-	-
	ANGOLA	AGO	unit.001	0.495606	0.085	46.45	0.19	0.186	n/a	42.5431	0.641	0.660301	0.165507	0.187439	0.334	241	0.581	0.651	n/a	0.456703	0.4805	0.156	n/a	353218	40.9	0.00207703	0.209006	n/a	n/a	n/a	n/a	n/a	n/a	n/a	n/a	n/a	n/a	n/a	n/a	n/a	n/a	n/a	n/a	n/a	n/a	n/a	n/a	n/a	n/a
	BURUNDI	BDI	unit.002	0.575484	0.015	79.1	0.27	n/a	0.97	42.5238	0.635	0.683753	n/a	0.035	0.436	548	0.679	0.778	n/a	0.110648	0.0085	0.255	2.5	0	21.7	0.0025993	0.258548	n/a	n/a	n/a	n/a	n/a	n/a	n/a	n/a	n/a	n/a	n/a	n/a	n/a	n/a	n/a	n/a	n/a	n/a	n/a	n/a	n/a	n/a
	BENIN	BEN	unit.003	0.930928	0.473	91.54	0.168	0.074	0.72	39.1971	0.661	0.423624	0.0354966	0.0840867	0.305	397	0.341	0.756	0.07	0.403187	0.0644	0.121	2.7	46439	36.4	0.00201079	0.667931	n/a	n/a	n/a	n/a	n/a	n/a	n/a	n/a	n/a	n/a	n/a	n/a	n/a	n/a	n/a	n/a	n/a	n/a	n/a	n/a	n/a	n/a
	BURKINA FASO	BFA	unit.004	0.721417	0.747	70.42	0.164	0.192	0.88	39.7217	0.341	0.412244	0.0137103	0.039	0.201	320	0.308	0.748	0.08	0.183792	0.0893	0.326	1.9	67597.6	29.2	0.002512	0.212688	n/a	n/a	n/a	n/a	n/a	n/a	n/a	n/a	n/a	n/a	n/a	n/a	n/a	n/a	n/a	n/a	n/a	n/a	n/a	n/a	n/a	n/a
	BOTSWANA	BWA	unit.005	0.66617	n/a	31.39	n/a	0.241	n/a	22.6182	0.827	0.868232	n/a	0.609	n/a	144	n/a	n/a	0.36	0.701832	0.6408	n/a	1.8	15916	59.1	0.00139688	0.332165	n/a	n/a	n/a	n/a	n/a	n/a	n/a	n/a	n/a	n/a	n/a	n/a	n/a	n/a	n/a	n/a	n/a	n/a	n/a	n/a	n/a	n/a
	CENTRAL AFRICAN REPUBLIC	CAF	unit.006	0.128049	0.291	106.4	0.215	n/a	1	83.412	0.609	0.373958	0.0381619	0.067	n/a	829	n/a	n/a	n/a	0.143	0.0097	n/a	n/a	0	18.9	0.00502313	0.236895	n/a	n/a	n/a	n/a	n/a	n/a	n/a	n/a	n/a	n/a	n/a	n/a	n/a	n/a	n/a	n/a	n/a	n/a	n/a	n/a	n/a	n/a
	COTE D’IVOIRE	CIV	unit.007	0.808882	0.467	111.3	0.128	0.199	0.75	41.8223	0.646	0.471654	0.0277385	0.158	0.362	617	0.377	0.671	0.16	0.685501	0.1823	0.089	n/a	0	43	0.00270263	0.190544	n/a	n/a	n/a	n/a	n/a	n/a	n/a	n/a	n/a	n/a	n/a	n/a	n/a	n/a	n/a	n/a	n/a	n/a	n/a	n/a	n/a	n/a
	CAMEROON	CMR	unit.008	0.512994	0.396	79.64	0.11	0.063	0.91	44.8341	0.752	0.77071	0.046586	0.229888	0.425	529	0.701	0.619	0.4	0.634523	0.2304	0.109	3.4	2021.76	45.2	0.0015588	0.529222	n/a	n/a	n/a	n/a	n/a	n/a	n/a	n/a	n/a	n/a	n/a	n/a	n/a	n/a	n/a	n/a	n/a	n/a	n/a	n/a	n/a	n/a
	CONGO, THE DEMOCRATIC REPUBLIC OF THE	COD	unit.009	0.336091	0.294	78.23	0.231	n/a	0.9	35.3194	0.941	0.770427	0.0107853	0.311365	0.566	473	0.638	0.672	n/a	0.191	0.0402	n/a	n/a	0	27.7	0.00457493	0.20418	n/a	n/a	n/a	n/a	n/a	n/a	n/a	n/a	n/a	n/a	n/a	n/a	n/a	n/a	n/a	n/a	n/a	n/a	n/a	n/a	n/a	n/a
	CONGO	COG	unit.010	0.529577	0.397	51.6	0.123	0.28	n/a	44.442	0.991	0.802988	n/a	0.23261	n/a	378	0.822	0.642	n/a	0.483297	0.2413	0.229	n/a	0	47	0.00213973	0.39332	n/a	n/a	n/a	n/a	n/a	n/a	n/a	n/a	n/a	n/a	n/a	n/a	n/a	n/a	n/a	n/a	n/a	n/a	n/a	n/a	n/a	n/a
	ETHIOPIA	ETH	unit.011	0.345434	0.039	63.22	0.211	0.197	0.81	64.2729	0.505	0.517712	n/a	0.122756	0.263	401	0.476	0.333	n/a	0.482716	0.0351	0.244	2.3	58922	20.4	0.00305459	0.791753	n/a	n/a	n/a	n/a	n/a	n/a	n/a	n/a	n/a	n/a	n/a	n/a	n/a	n/a	n/a	n/a	n/a	n/a	n/a	n/a	n/a	n/a
	GABON	GAB	unit.012	0.291071	0.216	20.81	0.064	0.166	0.5	24.531	0.945	0.846672	n/a	0.137481	0.574	252	0.887	0.437	0.54	0.906853	0.7912	0.099	n/a	0	64.2	0.00174749	0.748974	n/a	n/a	n/a	n/a	n/a	n/a	n/a	n/a	n/a	n/a	n/a	n/a	n/a	n/a	n/a	n/a	n/a	n/a	n/a	n/a	n/a	n/a
	GHANA	GHA	unit.013	0.694073	0.575	74.41	0.126	0.065	0.72	26.9949	0.714	0.790396	0.170109	0.100428	0.445	308	0.585	0.734	0.19	0.835	0.2171	0.067	1.6	246829	51.7	0.00131177	0.305254	n/a	n/a	n/a	n/a	n/a	n/a	n/a	n/a	n/a	n/a	n/a	n/a	n/a	n/a	n/a	n/a	n/a	n/a	n/a	n/a	n/a	n/a
	GUINEA	GIN	unit.014	0.388956	0.193	104.1	0.163	n/a	0.97	45.591	0.524	0.320038	n/a	0.162573	n/a	576	0.244	0.66	0.12	0.424184	0.0124	0.241	n/a	9968.15	40.3	0.00407564	0.347874	n/a	n/a	n/a	n/a	n/a	n/a	n/a	n/a	n/a	n/a	n/a	n/a	n/a	n/a	n/a	n/a	n/a	n/a	n/a	n/a	n/a	n/a
	GAMBIA	GMB	unit.015	0.788618	0.297	75.57	0.116	0.119	n/a	36.1381	0.669	0.50778	0.4	0.303696	0.417	597	0.472	0.505	0.44	0.599213	0.033	0.026	n/a	339.56	62.1	0.0022687	0.21672	n/a	n/a	n/a	n/a	n/a	n/a	n/a	n/a	n/a	n/a	n/a	n/a	n/a	n/a	n/a	n/a	n/a	n/a	n/a	n/a	n/a	n/a
	KENYA	KEN	unit.016	0.726605	0.561	31.24	0.112	0.23	0.2	56.5747	0.932	0.81535	0.319	0.408	0.474	342	0.877	0.614	0.28	0.697	0.1342	0.121	1	23205.9	39.2	0.00293532	0.204152	n/a	n/a	n/a	n/a	n/a	n/a	n/a	n/a	n/a	n/a	n/a	n/a	n/a	n/a	n/a	n/a	n/a	n/a	n/a	n/a	n/a	n/a
	LIBERIA	LBR	unit.017	0.409241	0.314	69.57	0.109	0.375	n/a	22.3225	0.737	0.483014	n/a	0.134	0.606	661	0.52	0.608	0.23	0.276492	0.0071	0.096	2.6	211.924	28.8	0.00330895	0.193223	n/a	n/a	n/a	n/a	n/a	n/a	n/a	n/a	n/a	n/a	n/a	n/a	n/a	n/a	n/a	n/a	n/a	n/a	n/a	n/a	n/a	n/a
	MALI	MLI	unit.018	0.307317	0.117	83.19	0.181	0.051	0.92	37.8267	0.415	0.354738	0.0537661	0.168	0.451	562	0.275	0.546	0.05	0.480212	0.0096	0.044	n/a	23154.8	40.6	0.00378372	0.321397	n/a	n/a	n/a	n/a	n/a	n/a	n/a	n/a	n/a	n/a	n/a	n/a	n/a	n/a	n/a	n/a	n/a	n/a	n/a	n/a	n/a	n/a
	MOZAMBIQUE	MOZ	unit.019	0.481436	0.608	52.86	0.156	0.326	n/a	55.2738	0.611	0.606554	n/a	0.0663813	0.251	289	0.505	0.398	0.22	0.296162	0.0369	0.131	n/a	13812.5	23.3	0.00282554	0.33554	n/a	n/a	n/a	n/a	n/a	n/a	n/a	n/a	n/a	n/a	n/a	n/a	n/a	n/a	n/a	n/a	n/a	n/a	n/a	n/a	n/a	n/a
	MAURITANIA	MRT	unit.020	0.511236	n/a	56.05	0.192	0.119	0.86	60.5	0.605	0.534976	0.0289891	0.266268	n/a	766	n/a	n/a	n/a	0.458121	0.4656	n/a	n/a	110316	33.8	0.00290968	0.272832	n/a	n/a	n/a	n/a	n/a	n/a	n/a	n/a	n/a	n/a	n/a	n/a	n/a	n/a	n/a	n/a	n/a	n/a	n/a	n/a	n/a	n/a
	MALAWI	MWI	unit.021	0.495714	0.104	43.89	0.09	0.188	0.87	58.6792	0.919	0.621435	n/a	0.14	0.413	349	0.696	0.626	0.08	0.112	0.025	0.124	1.6	651.945	26.2	0.00502313	0.12007	n/a	n/a	n/a	n/a	n/a	n/a	n/a	n/a	n/a	n/a	n/a	n/a	n/a	n/a	n/a	n/a	n/a	n/a	n/a	n/a	n/a	n/a
	NAMIBIA	NAM	unit.022	0.824427	0.562	53.02	0.132	0.147	0.42	25.0917	0.9	0.915273	0.0671606	0.364	0.334	195	0.934	0.427	0.39	0.551951	0.422	0.08	1.5	40959.6	51.8	0.00127291	0.209006	n/a	n/a	n/a	n/a	n/a	n/a	n/a	n/a	n/a	n/a	n/a	n/a	n/a	n/a	n/a	n/a	n/a	n/a	n/a	n/a	n/a	n/a
	NIGER	NER	unit.023	0.356196	0.351	102	0.313	n/a	0.97	36.3366	0.308	0.3505	0.0312381	0.021818	n/a	509	0.14	0.245	0.05	0.187747	0.0191	0.332	4	33049.4	19.9	0.0028001	0.236895	n/a	n/a	n/a	n/a	n/a	n/a	n/a	n/a	n/a	n/a	n/a	n/a	n/a	n/a	n/a	n/a	n/a	n/a	n/a	n/a	n/a	n/a
	NIGERIA	NGA	unit.024	0.641485	0.047	117.4	0.184	0.126	0.65	37.5532	0.695	0.62016	0.034441	0.492	0.334	917	0.531	0.65	0.32	0.554	0.0491	0.069	1.7	376400	44.3	0.00242634	0.103219	n/a	n/a	n/a	n/a	n/a	n/a	n/a	n/a	n/a	n/a	n/a	n/a	n/a	n/a	n/a	n/a	n/a	n/a	n/a	n/a	n/a	n/a
	RWANDA	RWA	unit.025	0.545305	0.844	45.58	0.077	0.356	0.65	59.5086	0.803	0.732156	n/a	0.173	0.439	248	0.83	0.777	n/a	0.377824	0.0057	0.27	1.7	1597.37	24.3	0.00193579	0.144558	n/a	n/a	n/a	n/a	n/a	n/a	n/a	n/a	n/a	n/a	n/a	n/a	n/a	n/a	n/a	n/a	n/a	n/a	n/a	n/a	n/a	n/a
	SUDAN	SDN	unit.026	0.727088	n/a	64.46	0.33	0.124	0.54	25.3348	0.678	0.606972	0.0325922	0.305402	n/a	295	n/a	n/a	0.48	0.538271	0.4129	n/a	1.7	376400	35.9	0.00494785	0.193223	n/a	n/a	n/a	n/a	n/a	n/a	n/a	n/a	n/a	n/a	n/a	n/a	n/a	n/a	n/a	n/a	n/a	n/a	n/a	n/a	n/a	n/a
	SENEGAL	SEN	unit.027	0.698309	0.371	51.29	0.133	0.094	0.74	36.3182	0.459	0.519004	0.0546217	0.103912	0.181	315	0.474	0.449	0.29	0.704	0.3165	0.068	3.1	232494	60.3	0.00118408	0.539198	n/a	n/a	n/a	n/a	n/a	n/a	n/a	n/a	n/a	n/a	n/a	n/a	n/a	n/a	n/a	n/a	n/a	n/a	n/a	n/a	n/a	n/a
	SIERRA LEONE	SLE	unit.028	0.26604	0.297	122.2	0.135	0.26	0.96	27.5225	0.849	0.432063	0.133945	0.217	0.62	1120	0.428	0.69	0.19	0.227	0.0099	0.174	5	404.546	31.4	0.00368719	0.360448	n/a	n/a	n/a	n/a	n/a	n/a	n/a	n/a	n/a	n/a	n/a	n/a	n/a	n/a	n/a	n/a	n/a	n/a	n/a	n/a	n/a	n/a
	CHAD	TCD	unit.029	0.198726	0.152	137.1	0.236	0.396	0.95	56.8879	0.321	0.223116	0.0218155	0.099	0.326	1140	0.221	0.429	n/a	0.084	0.0313	0.26	n/a	144918	25.4	0.00502313	0.321397	n/a	n/a	n/a	n/a	n/a	n/a	n/a	n/a	n/a	n/a	n/a	n/a	n/a	n/a	n/a	n/a	n/a	n/a	n/a	n/a	n/a	n/a
	TOGO	TGO	unit.030	0.61157	0.502	88.04	0.152	0.207	0.92	40.145	0.844	0.637456	0.229624	0.212194	0.323	396	0.518	0.703	0.16	0.524411	0.0671	0.093	n/a	960.001	43	0.00154126	0.245396	n/a	n/a	n/a	n/a	n/a	n/a	n/a	n/a	n/a	n/a	n/a	n/a	n/a	n/a	n/a	n/a	n/a	n/a	n/a	n/a	n/a	n/a
	TANZANIA, UNITED REPUBLIC OF	TZA	unit.031	0.491189	0.196	59.77	0.146	0.25	0.86	50.633	0.666	0.778872	n/a	0.293	0.436	524	0.756	0.723	0.13	0.377	0.0216	0.22	0.9	376400	30.1	0.00300086	0.0245512	n/a	n/a	n/a	n/a	n/a	n/a	n/a	n/a	n/a	n/a	n/a	n/a	n/a	n/a	n/a	n/a	n/a	n/a	n/a	n/a	n/a	n/a
	UGANDA	UGA	unit.032	0.878974	0.362	56.31	0.104	n/a	0.9	42.6591	0.845	0.765275	0.003246	0.165881	0.555	375	0.701	0.731	0.1	0.413	0.0077	0.295	2.1	1932.75	28.8	0.000748701	0.378851	n/a	n/a	n/a	n/a	n/a	n/a	n/a	n/a	n/a	n/a	n/a	n/a	n/a	n/a	n/a	n/a	n/a	n/a	n/a	n/a	n/a	n/a
	SOUTH AFRICA	ZAF	unit.033	0.920008	0.431	24.35	0.055	0.057	0.15	32.3293	0.979	0.870467	0.200248	0.484296	0.201	119	0.963	0.344	0.51	0.85	0.8475	0.045	1.7	376400	71.5	0.000778531	0.332165	n/a	n/a	n/a	n/a	n/a	n/a	n/a	n/a	n/a	n/a	n/a	n/a	n/a	n/a	n/a	n/a	n/a	n/a	n/a	n/a	n/a	n/a
	ZAMBIA	ZMB	unit.034	0.356628	0.331	49.89	0.118	n/a	n/a	42.06	0.579	0.86748	0.0581683	0.296619	0.392	213	0.664	0.45	0.16	0.43	0.1643	0.101	1.7	150911	36.2	0.0021721	0.193362	n/a	n/a	n/a	n/a	n/a	n/a	n/a	n/a	n/a	n/a	n/a	n/a	n/a	n/a	n/a	n/a	n/a	n/a	n/a	n/a	n/a	n/a
	ZIMBABWE	ZWE	unit.035	0.27627	0.122	52.12	0.097	n/a	0.36	36.4082	0.83	0.886934	0.259454	0.153	0.394	458	0.944	0.413	0.2	0.410891	0.2905	0.165	0.8	376400	46.2	0.00317283	0.236895	n/a	n/a	n/a	n/a	n/a	n/a	n/a	n/a	n/a	n/a	n/a	n/a	n/a	n/a	n/a	n/a	n/a	n/a	n/a	n/a	n/a	n/a
	-	-	-	n/a	n/a	n/a	n/a	n/a	n/a	n/a	n/a	n/a	n/a	n/a	n/a	n/a	n/a	n/a	n/a	n/a	n/a	n/a	n/a	n/a	n/a	n/a	n/a	n/a	n/a	n/a	n/a	n/a	n/a	n/a	n/a	n/a	n/a	n/a	n/a	n/a	n/a	n/a	n/a	n/a	n/a	n/a	n/a	n/a	n/a
	-	-	-	n/a	n/a	n/a	n/a	n/a	n/a	n/a	n/a	n/a	n/a	n/a	n/a	n/a	n/a	n/a	n/a	n/a	n/a	n/a	n/a	n/a	n/a	n/a	n/a	n/a	n/a	n/a	n/a	n/a	n/a	n/a	n/a	n/a	n/a	n/a	n/a	n/a	n/a	n/a	n/a	n/a	n/a	n/a	n/a	n/a	n/a
	-	-	-	n/a	n/a	n/a	n/a	n/a	n/a	n/a	n/a	n/a	n/a	n/a	n/a	n/a	n/a	n/a	n/a	n/a	n/a	n/a	n/a	n/a	n/a	n/a	n/a	n/a	n/a	n/a	n/a	n/a	n/a	n/a	n/a	n/a	n/a	n/a	n/a	n/a	n/a	n/a	n/a	n/a	n/a	n/a	n/a	n/a	n/a
	-	-	-	n/a	n/a	n/a	n/a	n/a	n/a	n/a	n/a	n/a	n/a	n/a	n/a	n/a	n/a	n/a	n/a	n/a	n/a	n/a	n/a	n/a	n/a	n/a	n/a	n/a	n/a	n/a	n/a	n/a	n/a	n/a	n/a	n/a	n/a	n/a	n/a	n/a	n/a	n/a	n/a	n/a	n/a	n/a	n/a	n/a	n/a
	-	-	-	n/a	n/a	n/a	n/a	n/a	n/a	n/a	n/a	n/a	n/a	n/a	n/a	n/a	n/a	n/a	n/a	n/a	n/a	n/a	n/a	n/a	n/a	n/a	n/a	n/a	n/a	n/a	n/a	n/a	n/a	n/a	n/a	n/a	n/a	n/a	n/a	n/a	n/a	n/a	n/a	n/a	n/a	n/a	n/a	n/a	n/a
	-	-	-	n/a	n/a	n/a	n/a	n/a	n/a	n/a	n/a	n/a	n/a	n/a	n/a	n/a	n/a	n/a	n/a	n/a	n/a	n/a	n/a	n/a	n/a	n/a	n/a	n/a	n/a	n/a	n/a	n/a	n/a	n/a	n/a	n/a	n/a	n/a	n/a	n/a	n/a	n/a	n/a	n/a	n/a	n/a	n/a	n/a	n/a
	-	-	-	n/a	n/a	n/a	n/a	n/a	n/a	n/a	n/a	n/a	n/a	n/a	n/a	n/a	n/a	n/a	n/a	n/a	n/a	n/a	n/a	n/a	n/a	n/a	n/a	n/a	n/a	n/a	n/a	n/a	n/a	n/a	n/a	n/a	n/a	n/a	n/a	n/a	n/a	n/a	n/a	n/a	n/a	n/a	n/a	n/a	n/a
	-	-	-	n/a	n/a	n/a	n/a	n/a	n/a	n/a	n/a	n/a	n/a	n/a	n/a	n/a	n/a	n/a	n/a	n/a	n/a	n/a	n/a	n/a	n/a	n/a	n/a	n/a	n/a	n/a	n/a	n/a	n/a	n/a	n/a	n/a	n/a	n/a	n/a	n/a	n/a	n/a	n/a	n/a	n/a	n/a	n/a	n/a	n/a
	-	-	-	n/a	n/a	n/a	n/a	n/a	n/a	n/a	n/a	n/a	n/a	n/a	n/a	n/a	n/a	n/a	n/a	n/a	n/a	n/a	n/a	n/a	n/a	n/a	n/a	n/a	n/a	n/a	n/a	n/a	n/a	n/a	n/a	n/a	n/a	n/a	n/a	n/a	n/a	n/a	n/a	n/a	n/a	n/a	n/a	n/a	n/a
	-	-	-	n/a	n/a	n/a	n/a	n/a	n/a	n/a	n/a	n/a	n/a	n/a	n/a	n/a	n/a	n/a	n/a	n/a	n/a	n/a	n/a	n/a	n/a	n/a	n/a	n/a	n/a	n/a	n/a	n/a	n/a	n/a	n/a	n/a	n/a	n/a	n/a	n/a	n/a	n/a	n/a	n/a	n/a	n/a	n/a	n/a	n/a
	-	-	-	n/a	n/a	n/a	n/a	n/a	n/a	n/a	n/a	n/a	n/a	n/a	n/a	n/a	n/a	n/a	n/a	n/a	n/a	n/a	n/a	n/a	n/a	n/a	n/a	n/a	n/a	n/a	n/a	n/a	n/a	n/a	n/a	n/a	n/a	n/a	n/a	n/a	n/a	n/a	n/a	n/a	n/a	n/a	n/a	n/a	n/a
	-	-	-	n/a	n/a	n/a	n/a	n/a	n/a	n/a	n/a	n/a	n/a	n/a	n/a	n/a	n/a	n/a	n/a	n/a	n/a	n/a	n/a	n/a	n/a	n/a	n/a	n/a	n/a	n/a	n/a	n/a	n/a	n/a	n/a	n/a	n/a	n/a	n/a	n/a	n/a	n/a	n/a	n/a	n/a	n/a	n/a	n/a	n/a
	-	-	-	n/a	n/a	n/a	n/a	n/a	n/a	n/a	n/a	n/a	n/a	n/a	n/a	n/a	n/a	n/a	n/a	n/a	n/a	n/a	n/a	n/a	n/a	n/a	n/a	n/a	n/a	n/a	n/a	n/a	n/a	n/a	n/a	n/a	n/a	n/a	n/a	n/a	n/a	n/a	n/a	n/a	n/a	n/a	n/a	n/a	n/a
	-	-	-	n/a	n/a	n/a	n/a	n/a	n/a	n/a	n/a	n/a	n/a	n/a	n/a	n/a	n/a	n/a	n/a	n/a	n/a	n/a	n/a	n/a	n/a	n/a	n/a	n/a	n/a	n/a	n/a	n/a	n/a	n/a	n/a	n/a	n/a	n/a	n/a	n/a	n/a	n/a	n/a	n/a	n/a	n/a	n/a	n/a	n/a
	-	-	-	n/a	n/a	n/a	n/a	n/a	n/a	n/a	n/a	n/a	n/a	n/a	n/a	n/a	n/a	n/a	n/a	n/a	n/a	n/a	n/a	n/a	n/a	n/a	n/a	n/a	n/a	n/a	n/a	n/a	n/a	n/a	n/a	n/a	n/a	n/a	n/a	n/a	n/a	n/a	n/a	n/a	n/a	n/a	n/a	n/a	n/a
	-	-	-	n/a	n/a	n/a	n/a	n/a	n/a	n/a	n/a	n/a	n/a	n/a	n/a	n/a	n/a	n/a	n/a	n/a	n/a	n/a	n/a	n/a	n/a	n/a	n/a	n/a	n/a	n/a	n/a	n/a	n/a	n/a	n/a	n/a	n/a	n/a	n/a	n/a	n/a	n/a	n/a	n/a	n/a	n/a	n/a	n/a	n/a
	-	-	-	n/a	n/a	n/a	n/a	n/a	n/a	n/a	n/a	n/a	n/a	n/a	n/a	n/a	n/a	n/a	n/a	n/a	n/a	n/a	n/a	n/a	n/a	n/a	n/a	n/a	n/a	n/a	n/a	n/a	n/a	n/a	n/a	n/a	n/a	n/a	n/a	n/a	n/a	n/a	n/a	n/a	n/a	n/a	n/a	n/a	n/a
	-	-	-	n/a	n/a	n/a	n/a	n/a	n/a	n/a	n/a	n/a	n/a	n/a	n/a	n/a	n/a	n/a	n/a	n/a	n/a	n/a	n/a	n/a	n/a	n/a	n/a	n/a	n/a	n/a	n/a	n/a	n/a	n/a	n/a	n/a	n/a	n/a	n/a	n/a	n/a	n/a	n/a	n/a	n/a	n/a	n/a	n/a	n/a
	-	-	-	n/a	n/a	n/a	n/a	n/a	n/a	n/a	n/a	n/a	n/a	n/a	n/a	n/a	n/a	n/a	n/a	n/a	n/a	n/a	n/a	n/a	n/a	n/a	n/a	n/a	n/a	n/a	n/a	n/a	n/a	n/a	n/a	n/a	n/a	n/a	n/a	n/a	n/a	n/a	n/a	n/a	n/a	n/a	n/a	n/a	n/a
	-	-	-	n/a	n/a	n/a	n/a	n/a	n/a	n/a	n/a	n/a	n/a	n/a	n/a	n/a	n/a	n/a	n/a	n/a	n/a	n/a	n/a	n/a	n/a	n/a	n/a	n/a	n/a	n/a	n/a	n/a	n/a	n/a	n/a	n/a	n/a	n/a	n/a	n/a	n/a	n/a	n/a	n/a	n/a	n/a	n/a	n/a	n/a
	-	-	-	n/a	n/a	n/a	n/a	n/a	n/a	n/a	n/a	n/a	n/a	n/a	n/a	n/a	n/a	n/a	n/a	n/a	n/a	n/a	n/a	n/a	n/a	n/a	n/a	n/a	n/a	n/a	n/a	n/a	n/a	n/a	n/a	n/a	n/a	n/a	n/a	n/a	n/a	n/a	n/a	n/a	n/a	n/a	n/a	n/a	n/a
	-	-	-	n/a	n/a	n/a	n/a	n/a	n/a	n/a	n/a	n/a	n/a	n/a	n/a	n/a	n/a	n/a	n/a	n/a	n/a	n/a	n/a	n/a	n/a	n/a	n/a	n/a	n/a	n/a	n/a	n/a	n/a	n/a	n/a	n/a	n/a	n/a	n/a	n/a	n/a	n/a	n/a	n/a	n/a	n/a	n/a	n/a	n/a
	-	-	-	n/a	n/a	n/a	n/a	n/a	n/a	n/a	n/a	n/a	n/a	n/a	n/a	n/a	n/a	n/a	n/a	n/a	n/a	n/a	n/a	n/a	n/a	n/a	n/a	n/a	n/a	n/a	n/a	n/a	n/a	n/a	n/a	n/a	n/a	n/a	n/a	n/a	n/a	n/a	n/a	n/a	n/a	n/a	n/a	n/a	n/a
	-	-	-	n/a	n/a	n/a	n/a	n/a	n/a	n/a	n/a	n/a	n/a	n/a	n/a	n/a	n/a	n/a	n/a	n/a	n/a	n/a	n/a	n/a	n/a	n/a	n/a	n/a	n/a	n/a	n/a	n/a	n/a	n/a	n/a	n/a	n/a	n/a	n/a	n/a	n/a	n/a	n/a	n/a	n/a	n/a	n/a	n/a	n/a
	-	-	-	n/a	n/a	n/a	n/a	n/a	n/a	n/a	n/a	n/a	n/a	n/a	n/a	n/a	n/a	n/a	n/a	n/a	n/a	n/a	n/a	n/a	n/a	n/a	n/a	n/a	n/a	n/a	n/a	n/a	n/a	n/a	n/a	n/a	n/a	n/a	n/a	n/a	n/a	n/a	n/a	n/a	n/a	n/a	n/a	n/a	n/a
	-	-	-	n/a	n/a	n/a	n/a	n/a	n/a	n/a	n/a	n/a	n/a	n/a	n/a	n/a	n/a	n/a	n/a	n/a	n/a	n/a	n/a	n/a	n/a	n/a	n/a	n/a	n/a	n/a	n/a	n/a	n/a	n/a	n/a	n/a	n/a	n/a	n/a	n/a	n/a	n/a	n/a	n/a	n/a	n/a	n/a	n/a	n/a
	-	-	-	n/a	n/a	n/a	n/a	n/a	n/a	n/a	n/a	n/a	n/a	n/a	n/a	n/a	n/a	n/a	n/a	n/a	n/a	n/a	n/a	n/a	n/a	n/a	n/a	n/a	n/a	n/a	n/a	n/a	n/a	n/a	n/a	n/a	n/a	n/a	n/a	n/a	n/a	n/a	n/a	n/a	n/a	n/a	n/a	n/a	n/a
	-	-	-	n/a	n/a	n/a	n/a	n/a	n/a	n/a	n/a	n/a	n/a	n/a	n/a	n/a	n/a	n/a	n/a	n/a	n/a	n/a	n/a	n/a	n/a	n/a	n/a	n/a	n/a	n/a	n/a	n/a	n/a	n/a	n/a	n/a	n/a	n/a	n/a	n/a	n/a	n/a	n/a	n/a	n/a	n/a	n/a	n/a	n/a
	-	-	-	n/a	n/a	n/a	n/a	n/a	n/a	n/a	n/a	n/a	n/a	n/a	n/a	n/a	n/a	n/a	n/a	n/a	n/a	n/a	n/a	n/a	n/a	n/a	n/a	n/a	n/a	n/a	n/a	n/a	n/a	n/a	n/a	n/a	n/a	n/a	n/a	n/a	n/a	n/a	n/a	n/a	n/a	n/a	n/a	n/a	n/a
	-	-	-	n/a	n/a	n/a	n/a	n/a	n/a	n/a	n/a	n/a	n/a	n/a	n/a	n/a	n/a	n/a	n/a	n/a	n/a	n/a	n/a	n/a	n/a	n/a	n/a	n/a	n/a	n/a	n/a	n/a	n/a	n/a	n/a	n/a	n/a	n/a	n/a	n/a	n/a	n/a	n/a	n/a	n/a	n/a	n/a	n/a	n/a
	-	-	-	n/a	n/a	n/a	n/a	n/a	n/a	n/a	n/a	n/a	n/a	n/a	n/a	n/a	n/a	n/a	n/a	n/a	n/a	n/a	n/a	n/a	n/a	n/a	n/a	n/a	n/a	n/a	n/a	n/a	n/a	n/a	n/a	n/a	n/a	n/a	n/a	n/a	n/a	n/a	n/a	n/a	n/a	n/a	n/a	n/a	n/a
	-	-	-	n/a	n/a	n/a	n/a	n/a	n/a	n/a	n/a	n/a	n/a	n/a	n/a	n/a	n/a	n/a	n/a	n/a	n/a	n/a	n/a	n/a	n/a	n/a	n/a	n/a	n/a	n/a	n/a	n/a	n/a	n/a	n/a	n/a	n/a	n/a	n/a	n/a	n/a	n/a	n/a	n/a	n/a	n/a	n/a	n/a	n/a
	-	-	-	n/a	n/a	n/a	n/a	n/a	n/a	n/a	n/a	n/a	n/a	n/a	n/a	n/a	n/a	n/a	n/a	n/a	n/a	n/a	n/a	n/a	n/a	n/a	n/a	n/a	n/a	n/a	n/a	n/a	n/a	n/a	n/a	n/a	n/a	n/a	n/a	n/a	n/a	n/a	n/a	n/a	n/a	n/a	n/a	n/a	n/a
	-	-	-	n/a	n/a	n/a	n/a	n/a	n/a	n/a	n/a	n/a	n/a	n/a	n/a	n/a	n/a	n/a	n/a	n/a	n/a	n/a	n/a	n/a	n/a	n/a	n/a	n/a	n/a	n/a	n/a	n/a	n/a	n/a	n/a	n/a	n/a	n/a	n/a	n/a	n/a	n/a	n/a	n/a	n/a	n/a	n/a	n/a	n/a
	-	-	-	n/a	n/a	n/a	n/a	n/a	n/a	n/a	n/a	n/a	n/a	n/a	n/a	n/a	n/a	n/a	n/a	n/a	n/a	n/a	n/a	n/a	n/a	n/a	n/a	n/a	n/a	n/a	n/a	n/a	n/a	n/a	n/a	n/a	n/a	n/a	n/a	n/a	n/a	n/a	n/a	n/a	n/a	n/a	n/a	n/a	n/a
	-	-	-	n/a	n/a	n/a	n/a	n/a	n/a	n/a	n/a	n/a	n/a	n/a	n/a	n/a	n/a	n/a	n/a	n/a	n/a	n/a	n/a	n/a	n/a	n/a	n/a	n/a	n/a	n/a	n/a	n/a	n/a	n/a	n/a	n/a	n/a	n/a	n/a	n/a	n/a	n/a	n/a	n/a	n/a	n/a	n/a	n/a	n/a
	-	-	-	n/a	n/a	n/a	n/a	n/a	n/a	n/a	n/a	n/a	n/a	n/a	n/a	n/a	n/a	n/a	n/a	n/a	n/a	n/a	n/a	n/a	n/a	n/a	n/a	n/a	n/a	n/a	n/a	n/a	n/a	n/a	n/a	n/a	n/a	n/a	n/a	n/a	n/a	n/a	n/a	n/a	n/a	n/a	n/a	n/a	n/a
	-	-	-	n/a	n/a	n/a	n/a	n/a	n/a	n/a	n/a	n/a	n/a	n/a	n/a	n/a	n/a	n/a	n/a	n/a	n/a	n/a	n/a	n/a	n/a	n/a	n/a	n/a	n/a	n/a	n/a	n/a	n/a	n/a	n/a	n/a	n/a	n/a	n/a	n/a	n/a	n/a	n/a	n/a	n/a	n/a	n/a	n/a	n/a
	-	-	-	n/a	n/a	n/a	n/a	n/a	n/a	n/a	n/a	n/a	n/a	n/a	n/a	n/a	n/a	n/a	n/a	n/a	n/a	n/a	n/a	n/a	n/a	n/a	n/a	n/a	n/a	n/a	n/a	n/a	n/a	n/a	n/a	n/a	n/a	n/a	n/a	n/a	n/a	n/a	n/a	n/a	n/a	n/a	n/a	n/a	n/a
	-	-	-	n/a	n/a	n/a	n/a	n/a	n/a	n/a	n/a	n/a	n/a	n/a	n/a	n/a	n/a	n/a	n/a	n/a	n/a	n/a	n/a	n/a	n/a	n/a	n/a	n/a	n/a	n/a	n/a	n/a	n/a	n/a	n/a	n/a	n/a	n/a	n/a	n/a	n/a	n/a	n/a	n/a	n/a	n/a	n/a	n/a	n/a
	-	-	-	n/a	n/a	n/a	n/a	n/a	n/a	n/a	n/a	n/a	n/a	n/a	n/a	n/a	n/a	n/a	n/a	n/a	n/a	n/a	n/a	n/a	n/a	n/a	n/a	n/a	n/a	n/a	n/a	n/a	n/a	n/a	n/a	n/a	n/a	n/a	n/a	n/a	n/a	n/a	n/a	n/a	n/a	n/a	n/a	n/a	n/a
	-	-	-	n/a	n/a	n/a	n/a	n/a	n/a	n/a	n/a	n/a	n/a	n/a	n/a	n/a	n/a	n/a	n/a	n/a	n/a	n/a	n/a	n/a	n/a	n/a	n/a	n/a	n/a	n/a	n/a	n/a	n/a	n/a	n/a	n/a	n/a	n/a	n/a	n/a	n/a	n/a	n/a	n/a	n/a	n/a	n/a	n/a	n/a
	-	-	-	n/a	n/a	n/a	n/a	n/a	n/a	n/a	n/a	n/a	n/a	n/a	n/a	n/a	n/a	n/a	n/a	n/a	n/a	n/a	n/a	n/a	n/a	n/a	n/a	n/a	n/a	n/a	n/a	n/a	n/a	n/a	n/a	n/a	n/a	n/a	n/a	n/a	n/a	n/a	n/a	n/a	n/a	n/a	n/a	n/a	n/a
	-	-	-	n/a	n/a	n/a	n/a	n/a	n/a	n/a	n/a	n/a	n/a	n/a	n/a	n/a	n/a	n/a	n/a	n/a	n/a	n/a	n/a	n/a	n/a	n/a	n/a	n/a	n/a	n/a	n/a	n/a	n/a	n/a	n/a	n/a	n/a	n/a	n/a	n/a	n/a	n/a	n/a	n/a	n/a	n/a	n/a	n/a	n/a
	-	-	-	n/a	n/a	n/a	n/a	n/a	n/a	n/a	n/a	n/a	n/a	n/a	n/a	n/a	n/a	n/a	n/a	n/a	n/a	n/a	n/a	n/a	n/a	n/a	n/a	n/a	n/a	n/a	n/a	n/a	n/a	n/a	n/a	n/a	n/a	n/a	n/a	n/a	n/a	n/a	n/a	n/a	n/a	n/a	n/a	n/a	n/a
	-	-	-	n/a	n/a	n/a	n/a	n/a	n/a	n/a	n/a	n/a	n/a	n/a	n/a	n/a	n/a	n/a	n/a	n/a	n/a	n/a	n/a	n/a	n/a	n/a	n/a	n/a	n/a	n/a	n/a	n/a	n/a	n/a	n/a	n/a	n/a	n/a	n/a	n/a	n/a	n/a	n/a	n/a	n/a	n/a	n/a	n/a	n/a
	-	-	-	n/a	n/a	n/a	n/a	n/a	n/a	n/a	n/a	n/a	n/a	n/a	n/a	n/a	n/a	n/a	n/a	n/a	n/a	n/a	n/a	n/a	n/a	n/a	n/a	n/a	n/a	n/a	n/a	n/a	n/a	n/a	n/a	n/a	n/a	n/a	n/a	n/a	n/a	n/a	n/a	n/a	n/a	n/a	n/a	n/a	n/a
	-	-	-	n/a	n/a	n/a	n/a	n/a	n/a	n/a	n/a	n/a	n/a	n/a	n/a	n/a	n/a	n/a	n/a	n/a	n/a	n/a	n/a	n/a	n/a	n/a	n/a	n/a	n/a	n/a	n/a	n/a	n/a	n/a	n/a	n/a	n/a	n/a	n/a	n/a	n/a	n/a	n/a	n/a	n/a	n/a	n/a	n/a	n/a
	-	-	-	n/a	n/a	n/a	n/a	n/a	n/a	n/a	n/a	n/a	n/a	n/a	n/a	n/a	n/a	n/a	n/a	n/a	n/a	n/a	n/a	n/a	n/a	n/a	n/a	n/a	n/a	n/a	n/a	n/a	n/a	n/a	n/a	n/a	n/a	n/a	n/a	n/a	n/a	n/a	n/a	n/a	n/a	n/a	n/a	n/a	n/a
	-	-	-	n/a	n/a	n/a	n/a	n/a	n/a	n/a	n/a	n/a	n/a	n/a	n/a	n/a	n/a	n/a	n/a	n/a	n/a	n/a	n/a	n/a	n/a	n/a	n/a	n/a	n/a	n/a	n/a	n/a	n/a	n/a	n/a	n/a	n/a	n/a	n/a	n/a	n/a	n/a	n/a	n/a	n/a	n/a	n/a	n/a	n/a
	-	-	-	n/a	n/a	n/a	n/a	n/a	n/a	n/a	n/a	n/a	n/a	n/a	n/a	n/a	n/a	n/a	n/a	n/a	n/a	n/a	n/a	n/a	n/a	n/a	n/a	n/a	n/a	n/a	n/a	n/a	n/a	n/a	n/a	n/a	n/a	n/a	n/a	n/a	n/a	n/a	n/a	n/a	n/a	n/a	n/a	n/a	n/a
	-	-	-	n/a	n/a	n/a	n/a	n/a	n/a	n/a	n/a	n/a	n/a	n/a	n/a	n/a	n/a	n/a	n/a	n/a	n/a	n/a	n/a	n/a	n/a	n/a	n/a	n/a	n/a	n/a	n/a	n/a	n/a	n/a	n/a	n/a	n/a	n/a	n/a	n/a	n/a	n/a	n/a	n/a	n/a	n/a	n/a	n/a	n/a
	-	-	-	n/a	n/a	n/a	n/a	n/a	n/a	n/a	n/a	n/a	n/a	n/a	n/a	n/a	n/a	n/a	n/a	n/a	n/a	n/a	n/a	n/a	n/a	n/a	n/a	n/a	n/a	n/a	n/a	n/a	n/a	n/a	n/a	n/a	n/a	n/a	n/a	n/a	n/a	n/a	n/a	n/a	n/a	n/a	n/a	n/a	n/a
	-	-	-	n/a	n/a	n/a	n/a	n/a	n/a	n/a	n/a	n/a	n/a	n/a	n/a	n/a	n/a	n/a	n/a	n/a	n/a	n/a	n/a	n/a	n/a	n/a	n/a	n/a	n/a	n/a	n/a	n/a	n/a	n/a	n/a	n/a	n/a	n/a	n/a	n/a	n/a	n/a	n/a	n/a	n/a	n/a	n/a	n/a	n/a
	-	-	-	n/a	n/a	n/a	n/a	n/a	n/a	n/a	n/a	n/a	n/a	n/a	n/a	n/a	n/a	n/a	n/a	n/a	n/a	n/a	n/a	n/a	n/a	n/a	n/a	n/a	n/a	n/a	n/a	n/a	n/a	n/a	n/a	n/a	n/a	n/a	n/a	n/a	n/a	n/a	n/a	n/a	n/a	n/a	n/a	n/a	n/a
	-	-	-	n/a	n/a	n/a	n/a	n/a	n/a	n/a	n/a	n/a	n/a	n/a	n/a	n/a	n/a	n/a	n/a	n/a	n/a	n/a	n/a	n/a	n/a	n/a	n/a	n/a	n/a	n/a	n/a	n/a	n/a	n/a	n/a	n/a	n/a	n/a	n/a	n/a	n/a	n/a	n/a	n/a	n/a	n/a	n/a	n/a	n/a
	-	-	-	n/a	n/a	n/a	n/a	n/a	n/a	n/a	n/a	n/a	n/a	n/a	n/a	n/a	n/a	n/a	n/a	n/a	n/a	n/a	n/a	n/a	n/a	n/a	n/a	n/a	n/a	n/a	n/a	n/a	n/a	n/a	n/a	n/a	n/a	n/a	n/a	n/a	n/a	n/a	n/a	n/a	n/a	n/a	n/a	n/a	n/a
	-	-	-	n/a	n/a	n/a	n/a	n/a	n/a	n/a	n/a	n/a	n/a	n/a	n/a	n/a	n/a	n/a	n/a	n/a	n/a	n/a	n/a	n/a	n/a	n/a	n/a	n/a	n/a	n/a	n/a	n/a	n/a	n/a	n/a	n/a	n/a	n/a	n/a	n/a	n/a	n/a	n/a	n/a	n/a	n/a	n/a	n/a	n/a
	-	-	-	n/a	n/a	n/a	n/a	n/a	n/a	n/a	n/a	n/a	n/a	n/a	n/a	n/a	n/a	n/a	n/a	n/a	n/a	n/a	n/a	n/a	n/a	n/a	n/a	n/a	n/a	n/a	n/a	n/a	n/a	n/a	n/a	n/a	n/a	n/a	n/a	n/a	n/a	n/a	n/a	n/a	n/a	n/a	n/a	n/a	n/a
	-	-	-	n/a	n/a	n/a	n/a	n/a	n/a	n/a	n/a	n/a	n/a	n/a	n/a	n/a	n/a	n/a	n/a	n/a	n/a	n/a	n/a	n/a	n/a	n/a	n/a	n/a	n/a	n/a	n/a	n/a	n/a	n/a	n/a	n/a	n/a	n/a	n/a	n/a	n/a	n/a	n/a	n/a	n/a	n/a	n/a	n/a	n/a
	-	-	-	n/a	n/a	n/a	n/a	n/a	n/a	n/a	n/a	n/a	n/a	n/a	n/a	n/a	n/a	n/a	n/a	n/a	n/a	n/a	n/a	n/a	n/a	n/a	n/a	n/a	n/a	n/a	n/a	n/a	n/a	n/a	n/a	n/a	n/a	n/a	n/a	n/a	n/a	n/a	n/a	n/a	n/a	n/a	n/a	n/a	n/a
	-	-	-	n/a	n/a	n/a	n/a	n/a	n/a	n/a	n/a	n/a	n/a	n/a	n/a	n/a	n/a	n/a	n/a	n/a	n/a	n/a	n/a	n/a	n/a	n/a	n/a	n/a	n/a	n/a	n/a	n/a	n/a	n/a	n/a	n/a	n/a	n/a	n/a	n/a	n/a	n/a	n/a	n/a	n/a	n/a	n/a	n/a	n/a
	-	-	-	n/a	n/a	n/a	n/a	n/a	n/a	n/a	n/a	n/a	n/a	n/a	n/a	n/a	n/a	n/a	n/a	n/a	n/a	n/a	n/a	n/a	n/a	n/a	n/a	n/a	n/a	n/a	n/a	n/a	n/a	n/a	n/a	n/a	n/a	n/a	n/a	n/a	n/a	n/a	n/a	n/a	n/a	n/a	n/a	n/a	n/a
	-	-	-	n/a	n/a	n/a	n/a	n/a	n/a	n/a	n/a	n/a	n/a	n/a	n/a	n/a	n/a	n/a	n/a	n/a	n/a	n/a	n/a	n/a	n/a	n/a	n/a	n/a	n/a	n/a	n/a	n/a	n/a	n/a	n/a	n/a	n/a	n/a	n/a	n/a	n/a	n/a	n/a	n/a	n/a	n/a	n/a	n/a	n/a
	-	-	-	n/a	n/a	n/a	n/a	n/a	n/a	n/a	n/a	n/a	n/a	n/a	n/a	n/a	n/a	n/a	n/a	n/a	n/a	n/a	n/a	n/a	n/a	n/a	n/a	n/a	n/a	n/a	n/a	n/a	n/a	n/a	n/a	n/a	n/a	n/a	n/a	n/a	n/a	n/a	n/a	n/a	n/a	n/a	n/a	n/a	n/a
	-	-	-	n/a	n/a	n/a	n/a	n/a	n/a	n/a	n/a	n/a	n/a	n/a	n/a	n/a	n/a	n/a	n/a	n/a	n/a	n/a	n/a	n/a	n/a	n/a	n/a	n/a	n/a	n/a	n/a	n/a	n/a	n/a	n/a	n/a	n/a	n/a	n/a	n/a	n/a	n/a	n/a	n/a	n/a	n/a	n/a	n/a	n/a
	-	-	-	n/a	n/a	n/a	n/a	n/a	n/a	n/a	n/a	n/a	n/a	n/a	n/a	n/a	n/a	n/a	n/a	n/a	n/a	n/a	n/a	n/a	n/a	n/a	n/a	n/a	n/a	n/a	n/a	n/a	n/a	n/a	n/a	n/a	n/a	n/a	n/a	n/a	n/a	n/a	n/a	n/a	n/a	n/a	n/a	n/a	n/a
	-	-	-	n/a	n/a	n/a	n/a	n/a	n/a	n/a	n/a	n/a	n/a	n/a	n/a	n/a	n/a	n/a	n/a	n/a	n/a	n/a	n/a	n/a	n/a	n/a	n/a	n/a	n/a	n/a	n/a	n/a	n/a	n/a	n/a	n/a	n/a	n/a	n/a	n/a	n/a	n/a	n/a	n/a	n/a	n/a	n/a	n/a	n/a
	-	-	-	n/a	n/a	n/a	n/a	n/a	n/a	n/a	n/a	n/a	n/a	n/a	n/a	n/a	n/a	n/a	n/a	n/a	n/a	n/a	n/a	n/a	n/a	n/a	n/a	n/a	n/a	n/a	n/a	n/a	n/a	n/a	n/a	n/a	n/a	n/a	n/a	n/a	n/a	n/a	n/a	n/a	n/a	n/a	n/a	n/a	n/a
	-	-	-	n/a	n/a	n/a	n/a	n/a	n/a	n/a	n/a	n/a	n/a	n/a	n/a	n/a	n/a	n/a	n/a	n/a	n/a	n/a	n/a	n/a	n/a	n/a	n/a	n/a	n/a	n/a	n/a	n/a	n/a	n/a	n/a	n/a	n/a	n/a	n/a	n/a	n/a	n/a	n/a	n/a	n/a	n/a	n/a	n/a	n/a
	-	-	-	n/a	n/a	n/a	n/a	n/a	n/a	n/a	n/a	n/a	n/a	n/a	n/a	n/a	n/a	n/a	n/a	n/a	n/a	n/a	n/a	n/a	n/a	n/a	n/a	n/a	n/a	n/a	n/a	n/a	n/a	n/a	n/a	n/a	n/a	n/a	n/a	n/a	n/a	n/a	n/a	n/a	n/a	n/a	n/a	n/a	n/a
	-	-	-	n/a	n/a	n/a	n/a	n/a	n/a	n/a	n/a	n/a	n/a	n/a	n/a	n/a	n/a	n/a	n/a	n/a	n/a	n/a	n/a	n/a	n/a	n/a	n/a	n/a	n/a	n/a	n/a	n/a	n/a	n/a	n/a	n/a	n/a	n/a	n/a	n/a	n/a	n/a	n/a	n/a	n/a	n/a	n/a	n/a	n/a
	-	-	-	n/a	n/a	n/a	n/a	n/a	n/a	n/a	n/a	n/a	n/a	n/a	n/a	n/a	n/a	n/a	n/a	n/a	n/a	n/a	n/a	n/a	n/a	n/a	n/a	n/a	n/a	n/a	n/a	n/a	n/a	n/a	n/a	n/a	n/a	n/a	n/a	n/a	n/a	n/a	n/a	n/a	n/a	n/a	n/a	n/a	n/a
	-	-	-	n/a	n/a	n/a	n/a	n/a	n/a	n/a	n/a	n/a	n/a	n/a	n/a	n/a	n/a	n/a	n/a	n/a	n/a	n/a	n/a	n/a	n/a	n/a	n/a	n/a	n/a	n/a	n/a	n/a	n/a	n/a	n/a	n/a	n/a	n/a	n/a	n/a	n/a	n/a	n/a	n/a	n/a	n/a	n/a	n/a	n/a
	-	-	-	n/a	n/a	n/a	n/a	n/a	n/a	n/a	n/a	n/a	n/a	n/a	n/a	n/a	n/a	n/a	n/a	n/a	n/a	n/a	n/a	n/a	n/a	n/a	n/a	n/a	n/a	n/a	n/a	n/a	n/a	n/a	n/a	n/a	n/a	n/a	n/a	n/a	n/a	n/a	n/a	n/a	n/a	n/a	n/a	n/a	n/a
	-	-	-	n/a	n/a	n/a	n/a	n/a	n/a	n/a	n/a	n/a	n/a	n/a	n/a	n/a	n/a	n/a	n/a	n/a	n/a	n/a	n/a	n/a	n/a	n/a	n/a	n/a	n/a	n/a	n/a	n/a	n/a	n/a	n/a	n/a	n/a	n/a	n/a	n/a	n/a	n/a	n/a	n/a	n/a	n/a	n/a	n/a	n/a
	-	-	-	n/a	n/a	n/a	n/a	n/a	n/a	n/a	n/a	n/a	n/a	n/a	n/a	n/a	n/a	n/a	n/a	n/a	n/a	n/a	n/a	n/a	n/a	n/a	n/a	n/a	n/a	n/a	n/a	n/a	n/a	n/a	n/a	n/a	n/a	n/a	n/a	n/a	n/a	n/a	n/a	n/a	n/a	n/a	n/a	n/a	n/a
	-	-	-	n/a	n/a	n/a	n/a	n/a	n/a	n/a	n/a	n/a	n/a	n/a	n/a	n/a	n/a	n/a	n/a	n/a	n/a	n/a	n/a	n/a	n/a	n/a	n/a	n/a	n/a	n/a	n/a	n/a	n/a	n/a	n/a	n/a	n/a	n/a	n/a	n/a	n/a	n/a	n/a	n/a	n/a	n/a	n/a	n/a	n/a
	-	-	-	n/a	n/a	n/a	n/a	n/a	n/a	n/a	n/a	n/a	n/a	n/a	n/a	n/a	n/a	n/a	n/a	n/a	n/a	n/a	n/a	n/a	n/a	n/a	n/a	n/a	n/a	n/a	n/a	n/a	n/a	n/a	n/a	n/a	n/a	n/a	n/a	n/a	n/a	n/a	n/a	n/a	n/a	n/a	n/a	n/a	n/a
	-	-	-	n/a	n/a	n/a	n/a	n/a	n/a	n/a	n/a	n/a	n/a	n/a	n/a	n/a	n/a	n/a	n/a	n/a	n/a	n/a	n/a	n/a	n/a	n/a	n/a	n/a	n/a	n/a	n/a	n/a	n/a	n/a	n/a	n/a	n/a	n/a	n/a	n/a	n/a	n/a	n/a	n/a	n/a	n/a	n/a	n/a	n/a
	-	-	-	n/a	n/a	n/a	n/a	n/a	n/a	n/a	n/a	n/a	n/a	n/a	n/a	n/a	n/a	n/a	n/a	n/a	n/a	n/a	n/a	n/a	n/a	n/a	n/a	n/a	n/a	n/a	n/a	n/a	n/a	n/a	n/a	n/a	n/a	n/a	n/a	n/a	n/a	n/a	n/a	n/a	n/a	n/a	n/a	n/a	n/a
	-	-	-	n/a	n/a	n/a	n/a	n/a	n/a	n/a	n/a	n/a	n/a	n/a	n/a	n/a	n/a	n/a	n/a	n/a	n/a	n/a	n/a	n/a	n/a	n/a	n/a	n/a	n/a	n/a	n/a	n/a	n/a	n/a	n/a	n/a	n/a	n/a	n/a	n/a	n/a	n/a	n/a	n/a	n/a	n/a	n/a	n/a	n/a
	-	-	-	n/a	n/a	n/a	n/a	n/a	n/a	n/a	n/a	n/a	n/a	n/a	n/a	n/a	n/a	n/a	n/a	n/a	n/a	n/a	n/a	n/a	n/a	n/a	n/a	n/a	n/a	n/a	n/a	n/a	n/a	n/a	n/a	n/a	n/a	n/a	n/a	n/a	n/a	n/a	n/a	n/a	n/a	n/a	n/a	n/a	n/a
	-	-	-	n/a	n/a	n/a	n/a	n/a	n/a	n/a	n/a	n/a	n/a	n/a	n/a	n/a	n/a	n/a	n/a	n/a	n/a	n/a	n/a	n/a	n/a	n/a	n/a	n/a	n/a	n/a	n/a	n/a	n/a	n/a	n/a	n/a	n/a	n/a	n/a	n/a	n/a	n/a	n/a	n/a	n/a	n/a	n/a	n/a	n/a
	-	-	-	n/a	n/a	n/a	n/a	n/a	n/a	n/a	n/a	n/a	n/a	n/a	n/a	n/a	n/a	n/a	n/a	n/a	n/a	n/a	n/a	n/a	n/a	n/a	n/a	n/a	n/a	n/a	n/a	n/a	n/a	n/a	n/a	n/a	n/a	n/a	n/a	n/a	n/a	n/a	n/a	n/a	n/a	n/a	n/a	n/a	n/a
	-	-	-	n/a	n/a	n/a	n/a	n/a	n/a	n/a	n/a	n/a	n/a	n/a	n/a	n/a	n/a	n/a	n/a	n/a	n/a	n/a	n/a	n/a	n/a	n/a	n/a	n/a	n/a	n/a	n/a	n/a	n/a	n/a	n/a	n/a	n/a	n/a	n/a	n/a	n/a	n/a	n/a	n/a	n/a	n/a	n/a	n/a	n/a
	-	-	-	n/a	n/a	n/a	n/a	n/a	n/a	n/a	n/a	n/a	n/a	n/a	n/a	n/a	n/a	n/a	n/a	n/a	n/a	n/a	n/a	n/a	n/a	n/a	n/a	n/a	n/a	n/a	n/a	n/a	n/a	n/a	n/a	n/a	n/a	n/a	n/a	n/a	n/a	n/a	n/a	n/a	n/a	n/a	n/a	n/a	n/a
	-	-	-	n/a	n/a	n/a	n/a	n/a	n/a	n/a	n/a	n/a	n/a	n/a	n/a	n/a	n/a	n/a	n/a	n/a	n/a	n/a	n/a	n/a	n/a	n/a	n/a	n/a	n/a	n/a	n/a	n/a	n/a	n/a	n/a	n/a	n/a	n/a	n/a	n/a	n/a	n/a	n/a	n/a	n/a	n/a	n/a	n/a	n/a
	-	-	-	n/a	n/a	n/a	n/a	n/a	n/a	n/a	n/a	n/a	n/a	n/a	n/a	n/a	n/a	n/a	n/a	n/a	n/a	n/a	n/a	n/a	n/a	n/a	n/a	n/a	n/a	n/a	n/a	n/a	n/a	n/a	n/a	n/a	n/a	n/a	n/a	n/a	n/a	n/a	n/a	n/a	n/a	n/a	n/a	n/a	n/a
	-	-	-	n/a	n/a	n/a	n/a	n/a	n/a	n/a	n/a	n/a	n/a	n/a	n/a	n/a	n/a	n/a	n/a	n/a	n/a	n/a	n/a	n/a	n/a	n/a	n/a	n/a	n/a	n/a	n/a	n/a	n/a	n/a	n/a	n/a	n/a	n/a	n/a	n/a	n/a	n/a	n/a	n/a	n/a	n/a	n/a	n/a	n/a
	-	-	-	n/a	n/a	n/a	n/a	n/a	n/a	n/a	n/a	n/a	n/a	n/a	n/a	n/a	n/a	n/a	n/a	n/a	n/a	n/a	n/a	n/a	n/a	n/a	n/a	n/a	n/a	n/a	n/a	n/a	n/a	n/a	n/a	n/a	n/a	n/a	n/a	n/a	n/a	n/a	n/a	n/a	n/a	n/a	n/a	n/a	n/a
	-	-	-	n/a	n/a	n/a	n/a	n/a	n/a	n/a	n/a	n/a	n/a	n/a	n/a	n/a	n/a	n/a	n/a	n/a	n/a	n/a	n/a	n/a	n/a	n/a	n/a	n/a	n/a	n/a	n/a	n/a	n/a	n/a	n/a	n/a	n/a	n/a	n/a	n/a	n/a	n/a	n/a	n/a	n/a	n/a	n/a	n/a	n/a
	-	-	-	n/a	n/a	n/a	n/a	n/a	n/a	n/a	n/a	n/a	n/a	n/a	n/a	n/a	n/a	n/a	n/a	n/a	n/a	n/a	n/a	n/a	n/a	n/a	n/a	n/a	n/a	n/a	n/a	n/a	n/a	n/a	n/a	n/a	n/a	n/a	n/a	n/a	n/a	n/a	n/a	n/a	n/a	n/a	n/a	n/a	n/a
	-	-	-	n/a	n/a	n/a	n/a	n/a	n/a	n/a	n/a	n/a	n/a	n/a	n/a	n/a	n/a	n/a	n/a	n/a	n/a	n/a	n/a	n/a	n/a	n/a	n/a	n/a	n/a	n/a	n/a	n/a	n/a	n/a	n/a	n/a	n/a	n/a	n/a	n/a	n/a	n/a	n/a	n/a	n/a	n/a	n/a	n/a	n/a
	-	-	-	n/a	n/a	n/a	n/a	n/a	n/a	n/a	n/a	n/a	n/a	n/a	n/a	n/a	n/a	n/a	n/a	n/a	n/a	n/a	n/a	n/a	n/a	n/a	n/a	n/a	n/a	n/a	n/a	n/a	n/a	n/a	n/a	n/a	n/a	n/a	n/a	n/a	n/a	n/a	n/a	n/a	n/a	n/a	n/a	n/a	n/a
	-	-	-	n/a	n/a	n/a	n/a	n/a	n/a	n/a	n/a	n/a	n/a	n/a	n/a	n/a	n/a	n/a	n/a	n/a	n/a	n/a	n/a	n/a	n/a	n/a	n/a	n/a	n/a	n/a	n/a	n/a	n/a	n/a	n/a	n/a	n/a	n/a	n/a	n/a	n/a	n/a	n/a	n/a	n/a	n/a	n/a	n/a	n/a
	-	-	-	n/a	n/a	n/a	n/a	n/a	n/a	n/a	n/a	n/a	n/a	n/a	n/a	n/a	n/a	n/a	n/a	n/a	n/a	n/a	n/a	n/a	n/a	n/a	n/a	n/a	n/a	n/a	n/a	n/a	n/a	n/a	n/a	n/a	n/a	n/a	n/a	n/a	n/a	n/a	n/a	n/a	n/a	n/a	n/a	n/a	n/a
	-	-	-	n/a	n/a	n/a	n/a	n/a	n/a	n/a	n/a	n/a	n/a	n/a	n/a	n/a	n/a	n/a	n/a	n/a	n/a	n/a	n/a	n/a	n/a	n/a	n/a	n/a	n/a	n/a	n/a	n/a	n/a	n/a	n/a	n/a	n/a	n/a	n/a	n/a	n/a	n/a	n/a	n/a	n/a	n/a	n/a	n/a	n/a
	-	-	-	n/a	n/a	n/a	n/a	n/a	n/a	n/a	n/a	n/a	n/a	n/a	n/a	n/a	n/a	n/a	n/a	n/a	n/a	n/a	n/a	n/a	n/a	n/a	n/a	n/a	n/a	n/a	n/a	n/a	n/a	n/a	n/a	n/a	n/a	n/a	n/a	n/a	n/a	n/a	n/a	n/a	n/a	n/a	n/a	n/a	n/a
	-	-	-	n/a	n/a	n/a	n/a	n/a	n/a	n/a	n/a	n/a	n/a	n/a	n/a	n/a	n/a	n/a	n/a	n/a	n/a	n/a	n/a	n/a	n/a	n/a	n/a	n/a	n/a	n/a	n/a	n/a	n/a	n/a	n/a	n/a	n/a	n/a	n/a	n/a	n/a	n/a	n/a	n/a	n/a	n/a	n/a	n/a	n/a
	-	-	-	n/a	n/a	n/a	n/a	n/a	n/a	n/a	n/a	n/a	n/a	n/a	n/a	n/a	n/a	n/a	n/a	n/a	n/a	n/a	n/a	n/a	n/a	n/a	n/a	n/a	n/a	n/a	n/a	n/a	n/a	n/a	n/a	n/a	n/a	n/a	n/a	n/a	n/a	n/a	n/a	n/a	n/a	n/a	n/a	n/a	n/a
	-	-	-	n/a	n/a	n/a	n/a	n/a	n/a	n/a	n/a	n/a	n/a	n/a	n/a	n/a	n/a	n/a	n/a	n/a	n/a	n/a	n/a	n/a	n/a	n/a	n/a	n/a	n/a	n/a	n/a	n/a	n/a	n/a	n/a	n/a	n/a	n/a	n/a	n/a	n/a	n/a	n/a	n/a	n/a	n/a	n/a	n/a	n/a
	-	-	-	n/a	n/a	n/a	n/a	n/a	n/a	n/a	n/a	n/a	n/a	n/a	n/a	n/a	n/a	n/a	n/a	n/a	n/a	n/a	n/a	n/a	n/a	n/a	n/a	n/a	n/a	n/a	n/a	n/a	n/a	n/a	n/a	n/a	n/a	n/a	n/a	n/a	n/a	n/a	n/a	n/a	n/a	n/a	n/a	n/a	n/a
	-	-	-	n/a	n/a	n/a	n/a	n/a	n/a	n/a	n/a	n/a	n/a	n/a	n/a	n/a	n/a	n/a	n/a	n/a	n/a	n/a	n/a	n/a	n/a	n/a	n/a	n/a	n/a	n/a	n/a	n/a	n/a	n/a	n/a	n/a	n/a	n/a	n/a	n/a	n/a	n/a	n/a	n/a	n/a	n/a	n/a	n/a	n/a
	-	-	-	n/a	n/a	n/a	n/a	n/a	n/a	n/a	n/a	n/a	n/a	n/a	n/a	n/a	n/a	n/a	n/a	n/a	n/a	n/a	n/a	n/a	n/a	n/a	n/a	n/a	n/a	n/a	n/a	n/a	n/a	n/a	n/a	n/a	n/a	n/a	n/a	n/a	n/a	n/a	n/a	n/a	n/a	n/a	n/a	n/a	n/a
	-	-	-	n/a	n/a	n/a	n/a	n/a	n/a	n/a	n/a	n/a	n/a	n/a	n/a	n/a	n/a	n/a	n/a	n/a	n/a	n/a	n/a	n/a	n/a	n/a	n/a	n/a	n/a	n/a	n/a	n/a	n/a	n/a	n/a	n/a	n/a	n/a	n/a	n/a	n/a	n/a	n/a	n/a	n/a	n/a	n/a	n/a	n/a
	-	-	-	n/a	n/a	n/a	n/a	n/a	n/a	n/a	n/a	n/a	n/a	n/a	n/a	n/a	n/a	n/a	n/a	n/a	n/a	n/a	n/a	n/a	n/a	n/a	n/a	n/a	n/a	n/a	n/a	n/a	n/a	n/a	n/a	n/a	n/a	n/a	n/a	n/a	n/a	n/a	n/a	n/a	n/a	n/a	n/a	n/a	n/a
	-	-	-	n/a	n/a	n/a	n/a	n/a	n/a	n/a	n/a	n/a	n/a	n/a	n/a	n/a	n/a	n/a	n/a	n/a	n/a	n/a	n/a	n/a	n/a	n/a	n/a	n/a	n/a	n/a	n/a	n/a	n/a	n/a	n/a	n/a	n/a	n/a	n/a	n/a	n/a	n/a	n/a	n/a	n/a	n/a	n/a	n/a	n/a
	-	-	-	n/a	n/a	n/a	n/a	n/a	n/a	n/a	n/a	n/a	n/a	n/a	n/a	n/a	n/a	n/a	n/a	n/a	n/a	n/a	n/a	n/a	n/a	n/a	n/a	n/a	n/a	n/a	n/a	n/a	n/a	n/a	n/a	n/a	n/a	n/a	n/a	n/a	n/a	n/a	n/a	n/a	n/a	n/a	n/a	n/a	n/a
	-	-	-	n/a	n/a	n/a	n/a	n/a	n/a	n/a	n/a	n/a	n/a	n/a	n/a	n/a	n/a	n/a	n/a	n/a	n/a	n/a	n/a	n/a	n/a	n/a	n/a	n/a	n/a	n/a	n/a	n/a	n/a	n/a	n/a	n/a	n/a	n/a	n/a	n/a	n/a	n/a	n/a	n/a	n/a	n/a	n/a	n/a	n/a
	-	-	-	n/a	n/a	n/a	n/a	n/a	n/a	n/a	n/a	n/a	n/a	n/a	n/a	n/a	n/a	n/a	n/a	n/a	n/a	n/a	n/a	n/a	n/a	n/a	n/a	n/a	n/a	n/a	n/a	n/a	n/a	n/a	n/a	n/a	n/a	n/a	n/a	n/a	n/a	n/a	n/a	n/a	n/a	n/a	n/a	n/a	n/a
	-	-	-	n/a	n/a	n/a	n/a	n/a	n/a	n/a	n/a	n/a	n/a	n/a	n/a	n/a	n/a	n/a	n/a	n/a	n/a	n/a	n/a	n/a	n/a	n/a	n/a	n/a	n/a	n/a	n/a	n/a	n/a	n/a	n/a	n/a	n/a	n/a	n/a	n/a	n/a	n/a	n/a	n/a	n/a	n/a	n/a	n/a	n/a
	-	-	-	n/a	n/a	n/a	n/a	n/a	n/a	n/a	n/a	n/a	n/a	n/a	n/a	n/a	n/a	n/a	n/a	n/a	n/a	n/a	n/a	n/a	n/a	n/a	n/a	n/a	n/a	n/a	n/a	n/a	n/a	n/a	n/a	n/a	n/a	n/a	n/a	n/a	n/a	n/a	n/a	n/a	n/a	n/a	n/a	n/a	n/a
	-	-	-	n/a	n/a	n/a	n/a	n/a	n/a	n/a	n/a	n/a	n/a	n/a	n/a	n/a	n/a	n/a	n/a	n/a	n/a	n/a	n/a	n/a	n/a	n/a	n/a	n/a	n/a	n/a	n/a	n/a	n/a	n/a	n/a	n/a	n/a	n/a	n/a	n/a	n/a	n/a	n/a	n/a	n/a	n/a	n/a	n/a	n/a
	-	-	-	n/a	n/a	n/a	n/a	n/a	n/a	n/a	n/a	n/a	n/a	n/a	n/a	n/a	n/a	n/a	n/a	n/a	n/a	n/a	n/a	n/a	n/a	n/a	n/a	n/a	n/a	n/a	n/a	n/a	n/a	n/a	n/a	n/a	n/a	n/a	n/a	n/a	n/a	n/a	n/a	n/a	n/a	n/a	n/a	n/a	n/a
	-	-	-	n/a	n/a	n/a	n/a	n/a	n/a	n/a	n/a	n/a	n/a	n/a	n/a	n/a	n/a	n/a	n/a	n/a	n/a	n/a	n/a	n/a	n/a	n/a	n/a	n/a	n/a	n/a	n/a	n/a	n/a	n/a	n/a	n/a	n/a	n/a	n/a	n/a	n/a	n/a	n/a	n/a	n/a	n/a	n/a	n/a	n/a
	-	-	-	n/a	n/a	n/a	n/a	n/a	n/a	n/a	n/a	n/a	n/a	n/a	n/a	n/a	n/a	n/a	n/a	n/a	n/a	n/a	n/a	n/a	n/a	n/a	n/a	n/a	n/a	n/a	n/a	n/a	n/a	n/a	n/a	n/a	n/a	n/a	n/a	n/a	n/a	n/a	n/a	n/a	n/a	n/a	n/a	n/a	n/a
	-	-	-	n/a	n/a	n/a	n/a	n/a	n/a	n/a	n/a	n/a	n/a	n/a	n/a	n/a	n/a	n/a	n/a	n/a	n/a	n/a	n/a	n/a	n/a	n/a	n/a	n/a	n/a	n/a	n/a	n/a	n/a	n/a	n/a	n/a	n/a	n/a	n/a	n/a	n/a	n/a	n/a	n/a	n/a	n/a	n/a	n/a	n/a
	-	-	-	n/a	n/a	n/a	n/a	n/a	n/a	n/a	n/a	n/a	n/a	n/a	n/a	n/a	n/a	n/a	n/a	n/a	n/a	n/a	n/a	n/a	n/a	n/a	n/a	n/a	n/a	n/a	n/a	n/a	n/a	n/a	n/a	n/a	n/a	n/a	n/a	n/a	n/a	n/a	n/a	n/a	n/a	n/a	n/a	n/a	n/a
	-	-	-	n/a	n/a	n/a	n/a	n/a	n/a	n/a	n/a	n/a	n/a	n/a	n/a	n/a	n/a	n/a	n/a	n/a	n/a	n/a	n/a	n/a	n/a	n/a	n/a	n/a	n/a	n/a	n/a	n/a	n/a	n/a	n/a	n/a	n/a	n/a	n/a	n/a	n/a	n/a	n/a	n/a	n/a	n/a	n/a	n/a	n/a
	-	-	-	n/a	n/a	n/a	n/a	n/a	n/a	n/a	n/a	n/a	n/a	n/a	n/a	n/a	n/a	n/a	n/a	n/a	n/a	n/a	n/a	n/a	n/a	n/a	n/a	n/a	n/a	n/a	n/a	n/a	n/a	n/a	n/a	n/a	n/a	n/a	n/a	n/a	n/a	n/a	n/a	n/a	n/a	n/a	n/a	n/a	n/a
	-	-	-	n/a	n/a	n/a	n/a	n/a	n/a	n/a	n/a	n/a	n/a	n/a	n/a	n/a	n/a	n/a	n/a	n/a	n/a	n/a	n/a	n/a	n/a	n/a	n/a	n/a	n/a	n/a	n/a	n/a	n/a	n/a	n/a	n/a	n/a	n/a	n/a	n/a	n/a	n/a	n/a	n/a	n/a	n/a	n/a	n/a	n/a
	-	-	-	n/a	n/a	n/a	n/a	n/a	n/a	n/a	n/a	n/a	n/a	n/a	n/a	n/a	n/a	n/a	n/a	n/a	n/a	n/a	n/a	n/a	n/a	n/a	n/a	n/a	n/a	n/a	n/a	n/a	n/a	n/a	n/a	n/a	n/a	n/a	n/a	n/a	n/a	n/a	n/a	n/a	n/a	n/a	n/a	n/a	n/a
	-	-	-	n/a	n/a	n/a	n/a	n/a	n/a	n/a	n/a	n/a	n/a	n/a	n/a	n/a	n/a	n/a	n/a	n/a	n/a	n/a	n/a	n/a	n/a	n/a	n/a	n/a	n/a	n/a	n/a	n/a	n/a	n/a	n/a	n/a	n/a	n/a	n/a	n/a	n/a	n/a	n/a	n/a	n/a	n/a	n/a	n/a	n/a
	-	-	-	n/a	n/a	n/a	n/a	n/a	n/a	n/a	n/a	n/a	n/a	n/a	n/a	n/a	n/a	n/a	n/a	n/a	n/a	n/a	n/a	n/a	n/a	n/a	n/a	n/a	n/a	n/a	n/a	n/a	n/a	n/a	n/a	n/a	n/a	n/a	n/a	n/a	n/a	n/a	n/a	n/a	n/a	n/a	n/a	n/a	n/a
	-	-	-	n/a	n/a	n/a	n/a	n/a	n/a	n/a	n/a	n/a	n/a	n/a	n/a	n/a	n/a	n/a	n/a	n/a	n/a	n/a	n/a	n/a	n/a	n/a	n/a	n/a	n/a	n/a	n/a	n/a	n/a	n/a	n/a	n/a	n/a	n/a	n/a	n/a	n/a	n/a	n/a	n/a	n/a	n/a	n/a	n/a	n/a
	-	-	-	n/a	n/a	n/a	n/a	n/a	n/a	n/a	n/a	n/a	n/a	n/a	n/a	n/a	n/a	n/a	n/a	n/a	n/a	n/a	n/a	n/a	n/a	n/a	n/a	n/a	n/a	n/a	n/a	n/a	n/a	n/a	n/a	n/a	n/a	n/a	n/a	n/a	n/a	n/a	n/a	n/a	n/a	n/a	n/a	n/a	n/a
	-	-	-	n/a	n/a	n/a	n/a	n/a	n/a	n/a	n/a	n/a	n/a	n/a	n/a	n/a	n/a	n/a	n/a	n/a	n/a	n/a	n/a	n/a	n/a	n/a	n/a	n/a	n/a	n/a	n/a	n/a	n/a	n/a	n/a	n/a	n/a	n/a	n/a	n/a	n/a	n/a	n/a	n/a	n/a	n/a	n/a	n/a	n/a
	-	-	-	n/a	n/a	n/a	n/a	n/a	n/a	n/a	n/a	n/a	n/a	n/a	n/a	n/a	n/a	n/a	n/a	n/a	n/a	n/a	n/a	n/a	n/a	n/a	n/a	n/a	n/a	n/a	n/a	n/a	n/a	n/a	n/a	n/a	n/a	n/a	n/a	n/a	n/a	n/a	n/a	n/a	n/a	n/a	n/a	n/a	n/a
	-	-	-	n/a	n/a	n/a	n/a	n/a	n/a	n/a	n/a	n/a	n/a	n/a	n/a	n/a	n/a	n/a	n/a	n/a	n/a	n/a	n/a	n/a	n/a	n/a	n/a	n/a	n/a	n/a	n/a	n/a	n/a	n/a	n/a	n/a	n/a	n/a	n/a	n/a	n/a	n/a	n/a	n/a	n/a	n/a	n/a	n/a	n/a
	-	-	-	n/a	n/a	n/a	n/a	n/a	n/a	n/a	n/a	n/a	n/a	n/a	n/a	n/a	n/a	n/a	n/a	n/a	n/a	n/a	n/a	n/a	n/a	n/a	n/a	n/a	n/a	n/a	n/a	n/a	n/a	n/a	n/a	n/a	n/a	n/a	n/a	n/a	n/a	n/a	n/a	n/a	n/a	n/a	n/a	n/a	n/a
	-	-	-	n/a	n/a	n/a	n/a	n/a	n/a	n/a	n/a	n/a	n/a	n/a	n/a	n/a	n/a	n/a	n/a	n/a	n/a	n/a	n/a	n/a	n/a	n/a	n/a	n/a	n/a	n/a	n/a	n/a	n/a	n/a	n/a	n/a	n/a	n/a	n/a	n/a	n/a	n/a	n/a	n/a	n/a	n/a	n/a	n/a	n/a
	-	-	-	n/a	n/a	n/a	n/a	n/a	n/a	n/a	n/a	n/a	n/a	n/a	n/a	n/a	n/a	n/a	n/a	n/a	n/a	n/a	n/a	n/a	n/a	n/a	n/a	n/a	n/a	n/a	n/a	n/a	n/a	n/a	n/a	n/a	n/a	n/a	n/a	n/a	n/a	n/a	n/a	n/a	n/a	n/a	n/a	n/a	n/a
	-	-	-	n/a	n/a	n/a	n/a	n/a	n/a	n/a	n/a	n/a	n/a	n/a	n/a	n/a	n/a	n/a	n/a	n/a	n/a	n/a	n/a	n/a	n/a	n/a	n/a	n/a	n/a	n/a	n/a	n/a	n/a	n/a	n/a	n/a	n/a	n/a	n/a	n/a	n/a	n/a	n/a	n/a	n/a	n/a	n/a	n/a	n/a
	-	-	-	n/a	n/a	n/a	n/a	n/a	n/a	n/a	n/a	n/a	n/a	n/a	n/a	n/a	n/a	n/a	n/a	n/a	n/a	n/a	n/a	n/a	n/a	n/a	n/a	n/a	n/a	n/a	n/a	n/a	n/a	n/a	n/a	n/a	n/a	n/a	n/a	n/a	n/a	n/a	n/a	n/a	n/a	n/a	n/a	n/a	n/a
	-	-	-	n/a	n/a	n/a	n/a	n/a	n/a	n/a	n/a	n/a	n/a	n/a	n/a	n/a	n/a	n/a	n/a	n/a	n/a	n/a	n/a	n/a	n/a	n/a	n/a	n/a	n/a	n/a	n/a	n/a	n/a	n/a	n/a	n/a	n/a	n/a	n/a	n/a	n/a	n/a	n/a	n/a	n/a	n/a	n/a	n/a	n/a
	-	-	-	n/a	n/a	n/a	n/a	n/a	n/a	n/a	n/a	n/a	n/a	n/a	n/a	n/a	n/a	n/a	n/a	n/a	n/a	n/a	n/a	n/a	n/a	n/a	n/a	n/a	n/a	n/a	n/a	n/a	n/a	n/a	n/a	n/a	n/a	n/a	n/a	n/a	n/a	n/a	n/a	n/a	n/a	n/a	n/a	n/a	n/a
	-	-	-	n/a	n/a	n/a	n/a	n/a	n/a	n/a	n/a	n/a	n/a	n/a	n/a	n/a	n/a	n/a	n/a	n/a	n/a	n/a	n/a	n/a	n/a	n/a	n/a	n/a	n/a	n/a	n/a	n/a	n/a	n/a	n/a	n/a	n/a	n/a	n/a	n/a	n/a	n/a	n/a	n/a	n/a	n/a	n/a	n/a	n/a
	-	-	-	n/a	n/a	n/a	n/a	n/a	n/a	n/a	n/a	n/a	n/a	n/a	n/a	n/a	n/a	n/a	n/a	n/a	n/a	n/a	n/a	n/a	n/a	n/a	n/a	n/a	n/a	n/a	n/a	n/a	n/a	n/a	n/a	n/a	n/a	n/a	n/a	n/a	n/a	n/a	n/a	n/a	n/a	n/a	n/a	n/a	n/a
	-	-	-	n/a	n/a	n/a	n/a	n/a	n/a	n/a	n/a	n/a	n/a	n/a	n/a	n/a	n/a	n/a	n/a	n/a	n/a	n/a	n/a	n/a	n/a	n/a	n/a	n/a	n/a	n/a	n/a	n/a	n/a	n/a	n/a	n/a	n/a	n/a	n/a	n/a	n/a	n/a	n/a	n/a	n/a	n/a	n/a	n/a	n/a
	-	-	-	n/a	n/a	n/a	n/a	n/a	n/a	n/a	n/a	n/a	n/a	n/a	n/a	n/a	n/a	n/a	n/a	n/a	n/a	n/a	n/a	n/a	n/a	n/a	n/a	n/a	n/a	n/a	n/a	n/a	n/a	n/a	n/a	n/a	n/a	n/a	n/a	n/a	n/a	n/a	n/a	n/a	n/a	n/a	n/a	n/a	n/a
	-	-	-	n/a	n/a	n/a	n/a	n/a	n/a	n/a	n/a	n/a	n/a	n/a	n/a	n/a	n/a	n/a	n/a	n/a	n/a	n/a	n/a	n/a	n/a	n/a	n/a	n/a	n/a	n/a	n/a	n/a	n/a	n/a	n/a	n/a	n/a	n/a	n/a	n/a	n/a	n/a	n/a	n/a	n/a	n/a	n/a	n/a	n/a
	-	-	-	n/a	n/a	n/a	n/a	n/a	n/a	n/a	n/a	n/a	n/a	n/a	n/a	n/a	n/a	n/a	n/a	n/a	n/a	n/a	n/a	n/a	n/a	n/a	n/a	n/a	n/a	n/a	n/a	n/a	n/a	n/a	n/a	n/a	n/a	n/a	n/a	n/a	n/a	n/a	n/a	n/a	n/a	n/a	n/a	n/a	n/a
	-	-	-	n/a	n/a	n/a	n/a	n/a	n/a	n/a	n/a	n/a	n/a	n/a	n/a	n/a	n/a	n/a	n/a	n/a	n/a	n/a	n/a	n/a	n/a	n/a	n/a	n/a	n/a	n/a	n/a	n/a	n/a	n/a	n/a	n/a	n/a	n/a	n/a	n/a	n/a	n/a	n/a	n/a	n/a	n/a	n/a	n/a	n/a
	-	-	-	n/a	n/a	n/a	n/a	n/a	n/a	n/a	n/a	n/a	n/a	n/a	n/a	n/a	n/a	n/a	n/a	n/a	n/a	n/a	n/a	n/a	n/a	n/a	n/a	n/a	n/a	n/a	n/a	n/a	n/a	n/a	n/a	n/a	n/a	n/a	n/a	n/a	n/a	n/a	n/a	n/a	n/a	n/a	n/a	n/a	n/a
	-	-	-	n/a	n/a	n/a	n/a	n/a	n/a	n/a	n/a	n/a	n/a	n/a	n/a	n/a	n/a	n/a	n/a	n/a	n/a	n/a	n/a	n/a	n/a	n/a	n/a	n/a	n/a	n/a	n/a	n/a	n/a	n/a	n/a	n/a	n/a	n/a	n/a	n/a	n/a	n/a	n/a	n/a	n/a	n/a	n/a	n/a	n/a
	-	-	-	n/a	n/a	n/a	n/a	n/a	n/a	n/a	n/a	n/a	n/a	n/a	n/a	n/a	n/a	n/a	n/a	n/a	n/a	n/a	n/a	n/a	n/a	n/a	n/a	n/a	n/a	n/a	n/a	n/a	n/a	n/a	n/a	n/a	n/a	n/a	n/a	n/a	n/a	n/a	n/a	n/a	n/a	n/a	n/a	n/a	n/a
	-	-	-	n/a	n/a	n/a	n/a	n/a	n/a	n/a	n/a	n/a	n/a	n/a	n/a	n/a	n/a	n/a	n/a	n/a	n/a	n/a	n/a	n/a	n/a	n/a	n/a	n/a	n/a	n/a	n/a	n/a	n/a	n/a	n/a	n/a	n/a	n/a	n/a	n/a	n/a	n/a	n/a	n/a	n/a	n/a	n/a	n/a	n/a
	-	-	-	n/a	n/a	n/a	n/a	n/a	n/a	n/a	n/a	n/a	n/a	n/a	n/a	n/a	n/a	n/a	n/a	n/a	n/a	n/a	n/a	n/a	n/a	n/a	n/a	n/a	n/a	n/a	n/a	n/a	n/a	n/a	n/a	n/a	n/a	n/a	n/a	n/a	n/a	n/a	n/a	n/a	n/a	n/a	n/a	n/a	n/a
	-	-	-	n/a	n/a	n/a	n/a	n/a	n/a	n/a	n/a	n/a	n/a	n/a	n/a	n/a	n/a	n/a	n/a	n/a	n/a	n/a	n/a	n/a	n/a	n/a	n/a	n/a	n/a	n/a	n/a	n/a	n/a	n/a	n/a	n/a	n/a	n/a	n/a	n/a	n/a	n/a	n/a	n/a	n/a	n/a	n/a	n/a	n/a
	-	-	-	n/a	n/a	n/a	n/a	n/a	n/a	n/a	n/a	n/a	n/a	n/a	n/a	n/a	n/a	n/a	n/a	n/a	n/a	n/a	n/a	n/a	n/a	n/a	n/a	n/a	n/a	n/a	n/a	n/a	n/a	n/a	n/a	n/a	n/a	n/a	n/a	n/a	n/a	n/a	n/a	n/a	n/a	n/a	n/a	n/a	n/a
	-	-	-	n/a	n/a	n/a	n/a	n/a	n/a	n/a	n/a	n/a	n/a	n/a	n/a	n/a	n/a	n/a	n/a	n/a	n/a	n/a	n/a	n/a	n/a	n/a	n/a	n/a	n/a	n/a	n/a	n/a	n/a	n/a	n/a	n/a	n/a	n/a	n/a	n/a	n/a	n/a	n/a	n/a	n/a	n/a	n/a	n/a	n/a
	-	-	-	n/a	n/a	n/a	n/a	n/a	n/a	n/a	n/a	n/a	n/a	n/a	n/a	n/a	n/a	n/a	n/a	n/a	n/a	n/a	n/a	n/a	n/a	n/a	n/a	n/a	n/a	n/a	n/a	n/a	n/a	n/a	n/a	n/a	n/a	n/a	n/a	n/a	n/a	n/a	n/a	n/a	n/a	n/a	n/a	n/a	n/a
	-	-	-	n/a	n/a	n/a	n/a	n/a	n/a	n/a	n/a	n/a	n/a	n/a	n/a	n/a	n/a	n/a	n/a	n/a	n/a	n/a	n/a	n/a	n/a	n/a	n/a	n/a	n/a	n/a	n/a	n/a	n/a	n/a	n/a	n/a	n/a	n/a	n/a	n/a	n/a	n/a	n/a	n/a	n/a	n/a	n/a	n/a	n/a
	-	-	-	n/a	n/a	n/a	n/a	n/a	n/a	n/a	n/a	n/a	n/a	n/a	n/a	n/a	n/a	n/a	n/a	n/a	n/a	n/a	n/a	n/a	n/a	n/a	n/a	n/a	n/a	n/a	n/a	n/a	n/a	n/a	n/a	n/a	n/a	n/a	n/a	n/a	n/a	n/a	n/a	n/a	n/a	n/a	n/a	n/a	n/a
	-	-	-	n/a	n/a	n/a	n/a	n/a	n/a	n/a	n/a	n/a	n/a	n/a	n/a	n/a	n/a	n/a	n/a	n/a	n/a	n/a	n/a	n/a	n/a	n/a	n/a	n/a	n/a	n/a	n/a	n/a	n/a	n/a	n/a	n/a	n/a	n/a	n/a	n/a	n/a	n/a	n/a	n/a	n/a	n/a	n/a	n/a	n/a
	-	-	-	n/a	n/a	n/a	n/a	n/a	n/a	n/a	n/a	n/a	n/a	n/a	n/a	n/a	n/a	n/a	n/a	n/a	n/a	n/a	n/a	n/a	n/a	n/a	n/a	n/a	n/a	n/a	n/a	n/a	n/a	n/a	n/a	n/a	n/a	n/a	n/a	n/a	n/a	n/a	n/a	n/a	n/a	n/a	n/a	n/a	n/a
	-	-	-	n/a	n/a	n/a	n/a	n/a	n/a	n/a	n/a	n/a	n/a	n/a	n/a	n/a	n/a	n/a	n/a	n/a	n/a	n/a	n/a	n/a	n/a	n/a	n/a	n/a	n/a	n/a	n/a	n/a	n/a	n/a	n/a	n/a	n/a	n/a	n/a	n/a	n/a	n/a	n/a	n/a	n/a	n/a	n/a	n/a	n/a
	-	-	-	n/a	n/a	n/a	n/a	n/a	n/a	n/a	n/a	n/a	n/a	n/a	n/a	n/a	n/a	n/a	n/a	n/a	n/a	n/a	n/a	n/a	n/a	n/a	n/a	n/a	n/a	n/a	n/a	n/a	n/a	n/a	n/a	n/a	n/a	n/a	n/a	n/a	n/a	n/a	n/a	n/a	n/a	n/a	n/a	n/a	n/a
	-	-	-	n/a	n/a	n/a	n/a	n/a	n/a	n/a	n/a	n/a	n/a	n/a	n/a	n/a	n/a	n/a	n/a	n/a	n/a	n/a	n/a	n/a	n/a	n/a	n/a	n/a	n/a	n/a	n/a	n/a	n/a	n/a	n/a	n/a	n/a	n/a	n/a	n/a	n/a	n/a	n/a	n/a	n/a	n/a	n/a	n/a	n/a
	-	-	-	n/a	n/a	n/a	n/a	n/a	n/a	n/a	n/a	n/a	n/a	n/a	n/a	n/a	n/a	n/a	n/a	n/a	n/a	n/a	n/a	n/a	n/a	n/a	n/a	n/a	n/a	n/a	n/a	n/a	n/a	n/a	n/a	n/a	n/a	n/a	n/a	n/a	n/a	n/a	n/a	n/a	n/a	n/a	n/a	n/a	n/a
	-	-	-	n/a	n/a	n/a	n/a	n/a	n/a	n/a	n/a	n/a	n/a	n/a	n/a	n/a	n/a	n/a	n/a	n/a	n/a	n/a	n/a	n/a	n/a	n/a	n/a	n/a	n/a	n/a	n/a	n/a	n/a	n/a	n/a	n/a	n/a	n/a	n/a	n/a	n/a	n/a	n/a	n/a	n/a	n/a	n/a	n/a	n/a
	-	-	-	n/a	n/a	n/a	n/a	n/a	n/a	n/a	n/a	n/a	n/a	n/a	n/a	n/a	n/a	n/a	n/a	n/a	n/a	n/a	n/a	n/a	n/a	n/a	n/a	n/a	n/a	n/a	n/a	n/a	n/a	n/a	n/a	n/a	n/a	n/a	n/a	n/a	n/a	n/a	n/a	n/a	n/a	n/a	n/a	n/a	n/a
	-	-	-	n/a	n/a	n/a	n/a	n/a	n/a	n/a	n/a	n/a	n/a	n/a	n/a	n/a	n/a	n/a	n/a	n/a	n/a	n/a	n/a	n/a	n/a	n/a	n/a	n/a	n/a	n/a	n/a	n/a	n/a	n/a	n/a	n/a	n/a	n/a	n/a	n/a	n/a	n/a	n/a	n/a	n/a	n/a	n/a	n/a	n/a
	-	-	-	n/a	n/a	n/a	n/a	n/a	n/a	n/a	n/a	n/a	n/a	n/a	n/a	n/a	n/a	n/a	n/a	n/a	n/a	n/a	n/a	n/a	n/a	n/a	n/a	n/a	n/a	n/a	n/a	n/a	n/a	n/a	n/a	n/a	n/a	n/a	n/a	n/a	n/a	n/a	n/a	n/a	n/a	n/a	n/a	n/a	n/a
	-	-	-	n/a	n/a	n/a	n/a	n/a	n/a	n/a	n/a	n/a	n/a	n/a	n/a	n/a	n/a	n/a	n/a	n/a	n/a	n/a	n/a	n/a	n/a	n/a	n/a	n/a	n/a	n/a	n/a	n/a	n/a	n/a	n/a	n/a	n/a	n/a	n/a	n/a	n/a	n/a	n/a	n/a	n/a	n/a	n/a	n/a	n/a
	-	-	-	n/a	n/a	n/a	n/a	n/a	n/a	n/a	n/a	n/a	n/a	n/a	n/a	n/a	n/a	n/a	n/a	n/a	n/a	n/a	n/a	n/a	n/a	n/a	n/a	n/a	n/a	n/a	n/a	n/a	n/a	n/a	n/a	n/a	n/a	n/a	n/a	n/a	n/a	n/a	n/a	n/a	n/a	n/a	n/a	n/a	n/a
	-	-	-	n/a	n/a	n/a	n/a	n/a	n/a	n/a	n/a	n/a	n/a	n/a	n/a	n/a	n/a	n/a	n/a	n/a	n/a	n/a	n/a	n/a	n/a	n/a	n/a	n/a	n/a	n/a	n/a	n/a	n/a	n/a	n/a	n/a	n/a	n/a	n/a	n/a	n/a	n/a	n/a	n/a	n/a	n/a	n/a	n/a	n/a
	-	-	-	n/a	n/a	n/a	n/a	n/a	n/a	n/a	n/a	n/a	n/a	n/a	n/a	n/a	n/a	n/a	n/a	n/a	n/a	n/a	n/a	n/a	n/a	n/a	n/a	n/a	n/a	n/a	n/a	n/a	n/a	n/a	n/a	n/a	n/a	n/a	n/a	n/a	n/a	n/a	n/a	n/a	n/a	n/a	n/a	n/a	n/a
	-	-	-	n/a	n/a	n/a	n/a	n/a	n/a	n/a	n/a	n/a	n/a	n/a	n/a	n/a	n/a	n/a	n/a	n/a	n/a	n/a	n/a	n/a	n/a	n/a	n/a	n/a	n/a	n/a	n/a	n/a	n/a	n/a	n/a	n/a	n/a	n/a	n/a	n/a	n/a	n/a	n/a	n/a	n/a	n/a	n/a	n/a	n/a
	-	-	-	n/a	n/a	n/a	n/a	n/a	n/a	n/a	n/a	n/a	n/a	n/a	n/a	n/a	n/a	n/a	n/a	n/a	n/a	n/a	n/a	n/a	n/a	n/a	n/a	n/a	n/a	n/a	n/a	n/a	n/a	n/a	n/a	n/a	n/a	n/a	n/a	n/a	n/a	n/a	n/a	n/a	n/a	n/a	n/a	n/a	n/a
	-	-	-	n/a	n/a	n/a	n/a	n/a	n/a	n/a	n/a	n/a	n/a	n/a	n/a	n/a	n/a	n/a	n/a	n/a	n/a	n/a	n/a	n/a	n/a	n/a	n/a	n/a	n/a	n/a	n/a	n/a	n/a	n/a	n/a	n/a	n/a	n/a	n/a	n/a	n/a	n/a	n/a	n/a	n/a	n/a	n/a	n/a	n/a
	-	-	-	n/a	n/a	n/a	n/a	n/a	n/a	n/a	n/a	n/a	n/a	n/a	n/a	n/a	n/a	n/a	n/a	n/a	n/a	n/a	n/a	n/a	n/a	n/a	n/a	n/a	n/a	n/a	n/a	n/a	n/a	n/a	n/a	n/a	n/a	n/a	n/a	n/a	n/a	n/a	n/a	n/a	n/a	n/a	n/a	n/a	n/a
	-	-	-	n/a	n/a	n/a	n/a	n/a	n/a	n/a	n/a	n/a	n/a	n/a	n/a	n/a	n/a	n/a	n/a	n/a	n/a	n/a	n/a	n/a	n/a	n/a	n/a	n/a	n/a	n/a	n/a	n/a	n/a	n/a	n/a	n/a	n/a	n/a	n/a	n/a	n/a	n/a	n/a	n/a	n/a	n/a	n/a	n/a	n/a
	-	-	-	n/a	n/a	n/a	n/a	n/a	n/a	n/a	n/a	n/a	n/a	n/a	n/a	n/a	n/a	n/a	n/a	n/a	n/a	n/a	n/a	n/a	n/a	n/a	n/a	n/a	n/a	n/a	n/a	n/a	n/a	n/a	n/a	n/a	n/a	n/a	n/a	n/a	n/a	n/a	n/a	n/a	n/a	n/a	n/a	n/a	n/a
	-	-	-	n/a	n/a	n/a	n/a	n/a	n/a	n/a	n/a	n/a	n/a	n/a	n/a	n/a	n/a	n/a	n/a	n/a	n/a	n/a	n/a	n/a	n/a	n/a	n/a	n/a	n/a	n/a	n/a	n/a	n/a	n/a	n/a	n/a	n/a	n/a	n/a	n/a	n/a	n/a	n/a	n/a	n/a	n/a	n/a	n/a	n/a
	-	-	-	n/a	n/a	n/a	n/a	n/a	n/a	n/a	n/a	n/a	n/a	n/a	n/a	n/a	n/a	n/a	n/a	n/a	n/a	n/a	n/a	n/a	n/a	n/a	n/a	n/a	n/a	n/a	n/a	n/a	n/a	n/a	n/a	n/a	n/a	n/a	n/a	n/a	n/a	n/a	n/a	n/a	n/a	n/a	n/a	n/a	n/a
	-	-	-	n/a	n/a	n/a	n/a	n/a	n/a	n/a	n/a	n/a	n/a	n/a	n/a	n/a	n/a	n/a	n/a	n/a	n/a	n/a	n/a	n/a	n/a	n/a	n/a	n/a	n/a	n/a	n/a	n/a	n/a	n/a	n/a	n/a	n/a	n/a	n/a	n/a	n/a	n/a	n/a	n/a	n/a	n/a	n/a	n/a	n/a
	-	-	-	n/a	n/a	n/a	n/a	n/a	n/a	n/a	n/a	n/a	n/a	n/a	n/a	n/a	n/a	n/a	n/a	n/a	n/a	n/a	n/a	n/a	n/a	n/a	n/a	n/a	n/a	n/a	n/a	n/a	n/a	n/a	n/a	n/a	n/a	n/a	n/a	n/a	n/a	n/a	n/a	n/a	n/a	n/a	n/a	n/a	n/a
	-	-	-	n/a	n/a	n/a	n/a	n/a	n/a	n/a	n/a	n/a	n/a	n/a	n/a	n/a	n/a	n/a	n/a	n/a	n/a	n/a	n/a	n/a	n/a	n/a	n/a	n/a	n/a	n/a	n/a	n/a	n/a	n/a	n/a	n/a	n/a	n/a	n/a	n/a	n/a	n/a	n/a	n/a	n/a	n/a	n/a	n/a	n/a
	-	-	-	n/a	n/a	n/a	n/a	n/a	n/a	n/a	n/a	n/a	n/a	n/a	n/a	n/a	n/a	n/a	n/a	n/a	n/a	n/a	n/a	n/a	n/a	n/a	n/a	n/a	n/a	n/a	n/a	n/a	n/a	n/a	n/a	n/a	n/a	n/a	n/a	n/a	n/a	n/a	n/a	n/a	n/a	n/a	n/a	n/a	n/a
	-	-	-	n/a	n/a	n/a	n/a	n/a	n/a	n/a	n/a	n/a	n/a	n/a	n/a	n/a	n/a	n/a	n/a	n/a	n/a	n/a	n/a	n/a	n/a	n/a	n/a	n/a	n/a	n/a	n/a	n/a	n/a	n/a	n/a	n/a	n/a	n/a	n/a	n/a	n/a	n/a	n/a	n/a	n/a	n/a	n/a	n/a	n/a
	-	-	-	n/a	n/a	n/a	n/a	n/a	n/a	n/a	n/a	n/a	n/a	n/a	n/a	n/a	n/a	n/a	n/a	n/a	n/a	n/a	n/a	n/a	n/a	n/a	n/a	n/a	n/a	n/a	n/a	n/a	n/a	n/a	n/a	n/a	n/a	n/a	n/a	n/a	n/a	n/a	n/a	n/a	n/a	n/a	n/a	n/a	n/a
	-	-	-	n/a	n/a	n/a	n/a	n/a	n/a	n/a	n/a	n/a	n/a	n/a	n/a	n/a	n/a	n/a	n/a	n/a	n/a	n/a	n/a	n/a	n/a	n/a	n/a	n/a	n/a	n/a	n/a	n/a	n/a	n/a	n/a	n/a	n/a	n/a	n/a	n/a	n/a	n/a	n/a	n/a	n/a	n/a	n/a	n/a	n/a
	-	-	-	n/a	n/a	n/a	n/a	n/a	n/a	n/a	n/a	n/a	n/a	n/a	n/a	n/a	n/a	n/a	n/a	n/a	n/a	n/a	n/a	n/a	n/a	n/a	n/a	n/a	n/a	n/a	n/a	n/a	n/a	n/a	n/a	n/a	n/a	n/a	n/a	n/a	n/a	n/a	n/a	n/a	n/a	n/a	n/a	n/a	n/a
	-	-	-	n/a	n/a	n/a	n/a	n/a	n/a	n/a	n/a	n/a	n/a	n/a	n/a	n/a	n/a	n/a	n/a	n/a	n/a	n/a	n/a	n/a	n/a	n/a	n/a	n/a	n/a	n/a	n/a	n/a	n/a	n/a	n/a	n/a	n/a	n/a	n/a	n/a	n/a	n/a	n/a	n/a	n/a	n/a	n/a	n/a	n/a
	-	-	-	n/a	n/a	n/a	n/a	n/a	n/a	n/a	n/a	n/a	n/a	n/a	n/a	n/a	n/a	n/a	n/a	n/a	n/a	n/a	n/a	n/a	n/a	n/a	n/a	n/a	n/a	n/a	n/a	n/a	n/a	n/a	n/a	n/a	n/a	n/a	n/a	n/a	n/a	n/a	n/a	n/a	n/a	n/a	n/a	n/a	n/a
	-	-	-	n/a	n/a	n/a	n/a	n/a	n/a	n/a	n/a	n/a	n/a	n/a	n/a	n/a	n/a	n/a	n/a	n/a	n/a	n/a	n/a	n/a	n/a	n/a	n/a	n/a	n/a	n/a	n/a	n/a	n/a	n/a	n/a	n/a	n/a	n/a	n/a	n/a	n/a	n/a	n/a	n/a	n/a	n/a	n/a	n/a	n/a
	-	-	-	n/a	n/a	n/a	n/a	n/a	n/a	n/a	n/a	n/a	n/a	n/a	n/a	n/a	n/a	n/a	n/a	n/a	n/a	n/a	n/a	n/a	n/a	n/a	n/a	n/a	n/a	n/a	n/a	n/a	n/a	n/a	n/a	n/a	n/a	n/a	n/a	n/a	n/a	n/a	n/a	n/a	n/a	n/a	n/a	n/a	n/a
	-	-	-	n/a	n/a	n/a	n/a	n/a	n/a	n/a	n/a	n/a	n/a	n/a	n/a	n/a	n/a	n/a	n/a	n/a	n/a	n/a	n/a	n/a	n/a	n/a	n/a	n/a	n/a	n/a	n/a	n/a	n/a	n/a	n/a	n/a	n/a	n/a	n/a	n/a	n/a	n/a	n/a	n/a	n/a	n/a	n/a	n/a	n/a
	-	-	-	n/a	n/a	n/a	n/a	n/a	n/a	n/a	n/a	n/a	n/a	n/a	n/a	n/a	n/a	n/a	n/a	n/a	n/a	n/a	n/a	n/a	n/a	n/a	n/a	n/a	n/a	n/a	n/a	n/a	n/a	n/a	n/a	n/a	n/a	n/a	n/a	n/a	n/a	n/a	n/a	n/a	n/a	n/a	n/a	n/a	n/a
	-	-	-	n/a	n/a	n/a	n/a	n/a	n/a	n/a	n/a	n/a	n/a	n/a	n/a	n/a	n/a	n/a	n/a	n/a	n/a	n/a	n/a	n/a	n/a	n/a	n/a	n/a	n/a	n/a	n/a	n/a	n/a	n/a	n/a	n/a	n/a	n/a	n/a	n/a	n/a	n/a	n/a	n/a	n/a	n/a	n/a	n/a	n/a
	-	-	-	n/a	n/a	n/a	n/a	n/a	n/a	n/a	n/a	n/a	n/a	n/a	n/a	n/a	n/a	n/a	n/a	n/a	n/a	n/a	n/a	n/a	n/a	n/a	n/a	n/a	n/a	n/a	n/a	n/a	n/a	n/a	n/a	n/a	n/a	n/a	n/a	n/a	n/a	n/a	n/a	n/a	n/a	n/a	n/a	n/a	n/a
	-	-	-	n/a	n/a	n/a	n/a	n/a	n/a	n/a	n/a	n/a	n/a	n/a	n/a	n/a	n/a	n/a	n/a	n/a	n/a	n/a	n/a	n/a	n/a	n/a	n/a	n/a	n/a	n/a	n/a	n/a	n/a	n/a	n/a	n/a	n/a	n/a	n/a	n/a	n/a	n/a	n/a	n/a	n/a	n/a	n/a	n/a	n/a
	-	-	-	n/a	n/a	n/a	n/a	n/a	n/a	n/a	n/a	n/a	n/a	n/a	n/a	n/a	n/a	n/a	n/a	n/a	n/a	n/a	n/a	n/a	n/a	n/a	n/a	n/a	n/a	n/a	n/a	n/a	n/a	n/a	n/a	n/a	n/a	n/a	n/a	n/a	n/a	n/a	n/a	n/a	n/a	n/a	n/a	n/a	n/a
	-	-	-	n/a	n/a	n/a	n/a	n/a	n/a	n/a	n/a	n/a	n/a	n/a	n/a	n/a	n/a	n/a	n/a	n/a	n/a	n/a	n/a	n/a	n/a	n/a	n/a	n/a	n/a	n/a	n/a	n/a	n/a	n/a	n/a	n/a	n/a	n/a	n/a	n/a	n/a	n/a	n/a	n/a	n/a	n/a	n/a	n/a	n/a
	-	-	-	n/a	n/a	n/a	n/a	n/a	n/a	n/a	n/a	n/a	n/a	n/a	n/a	n/a	n/a	n/a	n/a	n/a	n/a	n/a	n/a	n/a	n/a	n/a	n/a	n/a	n/a	n/a	n/a	n/a	n/a	n/a	n/a	n/a	n/a	n/a	n/a	n/a	n/a	n/a	n/a	n/a	n/a	n/a	n/a	n/a	n/a
	-	-	-	n/a	n/a	n/a	n/a	n/a	n/a	n/a	n/a	n/a	n/a	n/a	n/a	n/a	n/a	n/a	n/a	n/a	n/a	n/a	n/a	n/a	n/a	n/a	n/a	n/a	n/a	n/a	n/a	n/a	n/a	n/a	n/a	n/a	n/a	n/a	n/a	n/a	n/a	n/a	n/a	n/a	n/a	n/a	n/a	n/a	n/a
	-	-	-	n/a	n/a	n/a	n/a	n/a	n/a	n/a	n/a	n/a	n/a	n/a	n/a	n/a	n/a	n/a	n/a	n/a	n/a	n/a	n/a	n/a	n/a	n/a	n/a	n/a	n/a	n/a	n/a	n/a	n/a	n/a	n/a	n/a	n/a	n/a	n/a	n/a	n/a	n/a	n/a	n/a	n/a	n/a	n/a	n/a	n/a
	-	-	-	n/a	n/a	n/a	n/a	n/a	n/a	n/a	n/a	n/a	n/a	n/a	n/a	n/a	n/a	n/a	n/a	n/a	n/a	n/a	n/a	n/a	n/a	n/a	n/a	n/a	n/a	n/a	n/a	n/a	n/a	n/a	n/a	n/a	n/a	n/a	n/a	n/a	n/a	n/a	n/a	n/a	n/a	n/a	n/a	n/a	n/a
	-	-	-	n/a	n/a	n/a	n/a	n/a	n/a	n/a	n/a	n/a	n/a	n/a	n/a	n/a	n/a	n/a	n/a	n/a	n/a	n/a	n/a	n/a	n/a	n/a	n/a	n/a	n/a	n/a	n/a	n/a	n/a	n/a	n/a	n/a	n/a	n/a	n/a	n/a	n/a	n/a	n/a	n/a	n/a	n/a	n/a	n/a	n/a
	-	-	-	n/a	n/a	n/a	n/a	n/a	n/a	n/a	n/a	n/a	n/a	n/a	n/a	n/a	n/a	n/a	n/a	n/a	n/a	n/a	n/a	n/a	n/a	n/a	n/a	n/a	n/a	n/a	n/a	n/a	n/a	n/a	n/a	n/a	n/a	n/a	n/a	n/a	n/a	n/a	n/a	n/a	n/a	n/a	n/a	n/a	n/a
	-	-	-	n/a	n/a	n/a	n/a	n/a	n/a	n/a	n/a	n/a	n/a	n/a	n/a	n/a	n/a	n/a	n/a	n/a	n/a	n/a	n/a	n/a	n/a	n/a	n/a	n/a	n/a	n/a	n/a	n/a	n/a	n/a	n/a	n/a	n/a	n/a	n/a	n/a	n/a	n/a	n/a	n/a	n/a	n/a	n/a	n/a	n/a
	-	-	-	n/a	n/a	n/a	n/a	n/a	n/a	n/a	n/a	n/a	n/a	n/a	n/a	n/a	n/a	n/a	n/a	n/a	n/a	n/a	n/a	n/a	n/a	n/a	n/a	n/a	n/a	n/a	n/a	n/a	n/a	n/a	n/a	n/a	n/a	n/a	n/a	n/a	n/a	n/a	n/a	n/a	n/a	n/a	n/a	n/a	n/a
	-	-	-	n/a	n/a	n/a	n/a	n/a	n/a	n/a	n/a	n/a	n/a	n/a	n/a	n/a	n/a	n/a	n/a	n/a	n/a	n/a	n/a	n/a	n/a	n/a	n/a	n/a	n/a	n/a	n/a	n/a	n/a	n/a	n/a	n/a	n/a	n/a	n/a	n/a	n/a	n/a	n/a	n/a	n/a	n/a	n/a	n/a	n/a
	-	-	-	n/a	n/a	n/a	n/a	n/a	n/a	n/a	n/a	n/a	n/a	n/a	n/a	n/a	n/a	n/a	n/a	n/a	n/a	n/a	n/a	n/a	n/a	n/a	n/a	n/a	n/a	n/a	n/a	n/a	n/a	n/a	n/a	n/a	n/a	n/a	n/a	n/a	n/a	n/a	n/a	n/a	n/a	n/a	n/a	n/a	n/a
	-	-	-	n/a	n/a	n/a	n/a	n/a	n/a	n/a	n/a	n/a	n/a	n/a	n/a	n/a	n/a	n/a	n/a	n/a	n/a	n/a	n/a	n/a	n/a	n/a	n/a	n/a	n/a	n/a	n/a	n/a	n/a	n/a	n/a	n/a	n/a	n/a	n/a	n/a	n/a	n/a	n/a	n/a	n/a	n/a	n/a	n/a	n/a
	-	-	-	n/a	n/a	n/a	n/a	n/a	n/a	n/a	n/a	n/a	n/a	n/a	n/a	n/a	n/a	n/a	n/a	n/a	n/a	n/a	n/a	n/a	n/a	n/a	n/a	n/a	n/a	n/a	n/a	n/a	n/a	n/a	n/a	n/a	n/a	n/a	n/a	n/a	n/a	n/a	n/a	n/a	n/a	n/a	n/a	n/a	n/a
	-	-	-	n/a	n/a	n/a	n/a	n/a	n/a	n/a	n/a	n/a	n/a	n/a	n/a	n/a	n/a	n/a	n/a	n/a	n/a	n/a	n/a	n/a	n/a	n/a	n/a	n/a	n/a	n/a	n/a	n/a	n/a	n/a	n/a	n/a	n/a	n/a	n/a	n/a	n/a	n/a	n/a	n/a	n/a	n/a	n/a	n/a	n/a
	-	-	-	n/a	n/a	n/a	n/a	n/a	n/a	n/a	n/a	n/a	n/a	n/a	n/a	n/a	n/a	n/a	n/a	n/a	n/a	n/a	n/a	n/a	n/a	n/a	n/a	n/a	n/a	n/a	n/a	n/a	n/a	n/a	n/a	n/a	n/a	n/a	n/a	n/a	n/a	n/a	n/a	n/a	n/a	n/a	n/a	n/a	n/a
	-	-	-	n/a	n/a	n/a	n/a	n/a	n/a	n/a	n/a	n/a	n/a	n/a	n/a	n/a	n/a	n/a	n/a	n/a	n/a	n/a	n/a	n/a	n/a	n/a	n/a	n/a	n/a	n/a	n/a	n/a	n/a	n/a	n/a	n/a	n/a	n/a	n/a	n/a	n/a	n/a	n/a	n/a	n/a	n/a	n/a	n/a	n/a
	-	-	-	n/a	n/a	n/a	n/a	n/a	n/a	n/a	n/a	n/a	n/a	n/a	n/a	n/a	n/a	n/a	n/a	n/a	n/a	n/a	n/a	n/a	n/a	n/a	n/a	n/a	n/a	n/a	n/a	n/a	n/a	n/a	n/a	n/a	n/a	n/a	n/a	n/a	n/a	n/a	n/a	n/a	n/a	n/a	n/a	n/a	n/a
	-	-	-	n/a	n/a	n/a	n/a	n/a	n/a	n/a	n/a	n/a	n/a	n/a	n/a	n/a	n/a	n/a	n/a	n/a	n/a	n/a	n/a	n/a	n/a	n/a	n/a	n/a	n/a	n/a	n/a	n/a	n/a	n/a	n/a	n/a	n/a	n/a	n/a	n/a	n/a	n/a	n/a	n/a	n/a	n/a	n/a	n/a	n/a
	-	-	-	n/a	n/a	n/a	n/a	n/a	n/a	n/a	n/a	n/a	n/a	n/a	n/a	n/a	n/a	n/a	n/a	n/a	n/a	n/a	n/a	n/a	n/a	n/a	n/a	n/a	n/a	n/a	n/a	n/a	n/a	n/a	n/a	n/a	n/a	n/a	n/a	n/a	n/a	n/a	n/a	n/a	n/a	n/a	n/a	n/a	n/a
	-	-	-	n/a	n/a	n/a	n/a	n/a	n/a	n/a	n/a	n/a	n/a	n/a	n/a	n/a	n/a	n/a	n/a	n/a	n/a	n/a	n/a	n/a	n/a	n/a	n/a	n/a	n/a	n/a	n/a	n/a	n/a	n/a	n/a	n/a	n/a	n/a	n/a	n/a	n/a	n/a	n/a	n/a	n/a	n/a	n/a	n/a	n/a
	-	-	-	n/a	n/a	n/a	n/a	n/a	n/a	n/a	n/a	n/a	n/a	n/a	n/a	n/a	n/a	n/a	n/a	n/a	n/a	n/a	n/a	n/a	n/a	n/a	n/a	n/a	n/a	n/a	n/a	n/a	n/a	n/a	n/a	n/a	n/a	n/a	n/a	n/a	n/a	n/a	n/a	n/a	n/a	n/a	n/a	n/a	n/a
	-	-	-	n/a	n/a	n/a	n/a	n/a	n/a	n/a	n/a	n/a	n/a	n/a	n/a	n/a	n/a	n/a	n/a	n/a	n/a	n/a	n/a	n/a	n/a	n/a	n/a	n/a	n/a	n/a	n/a	n/a	n/a	n/a	n/a	n/a	n/a	n/a	n/a	n/a	n/a	n/a	n/a	n/a	n/a	n/a	n/a	n/a	n/a
	-	-	-	n/a	n/a	n/a	n/a	n/a	n/a	n/a	n/a	n/a	n/a	n/a	n/a	n/a	n/a	n/a	n/a	n/a	n/a	n/a	n/a	n/a	n/a	n/a	n/a	n/a	n/a	n/a	n/a	n/a	n/a	n/a	n/a	n/a	n/a	n/a	n/a	n/a	n/a	n/a	n/a	n/a	n/a	n/a	n/a	n/a	n/a
	-	-	-	n/a	n/a	n/a	n/a	n/a	n/a	n/a	n/a	n/a	n/a	n/a	n/a	n/a	n/a	n/a	n/a	n/a	n/a	n/a	n/a	n/a	n/a	n/a	n/a	n/a	n/a	n/a	n/a	n/a	n/a	n/a	n/a	n/a	n/a	n/a	n/a	n/a	n/a	n/a	n/a	n/a	n/a	n/a	n/a	n/a	n/a
	-	-	-	n/a	n/a	n/a	n/a	n/a	n/a	n/a	n/a	n/a	n/a	n/a	n/a	n/a	n/a	n/a	n/a	n/a	n/a	n/a	n/a	n/a	n/a	n/a	n/a	n/a	n/a	n/a	n/a	n/a	n/a	n/a	n/a	n/a	n/a	n/a	n/a	n/a	n/a	n/a	n/a	n/a	n/a	n/a	n/a	n/a	n/a
	-	-	-	n/a	n/a	n/a	n/a	n/a	n/a	n/a	n/a	n/a	n/a	n/a	n/a	n/a	n/a	n/a	n/a	n/a	n/a	n/a	n/a	n/a	n/a	n/a	n/a	n/a	n/a	n/a	n/a	n/a	n/a	n/a	n/a	n/a	n/a	n/a	n/a	n/a	n/a	n/a	n/a	n/a	n/a	n/a	n/a	n/a	n/a
	-	-	-	n/a	n/a	n/a	n/a	n/a	n/a	n/a	n/a	n/a	n/a	n/a	n/a	n/a	n/a	n/a	n/a	n/a	n/a	n/a	n/a	n/a	n/a	n/a	n/a	n/a	n/a	n/a	n/a	n/a	n/a	n/a	n/a	n/a	n/a	n/a	n/a	n/a	n/a	n/a	n/a	n/a	n/a	n/a	n/a	n/a	n/a
	-	-	-	n/a	n/a	n/a	n/a	n/a	n/a	n/a	n/a	n/a	n/a	n/a	n/a	n/a	n/a	n/a	n/a	n/a	n/a	n/a	n/a	n/a	n/a	n/a	n/a	n/a	n/a	n/a	n/a	n/a	n/a	n/a	n/a	n/a	n/a	n/a	n/a	n/a	n/a	n/a	n/a	n/a	n/a	n/a	n/a	n/a	n/a
	-	-	-	n/a	n/a	n/a	n/a	n/a	n/a	n/a	n/a	n/a	n/a	n/a	n/a	n/a	n/a	n/a	n/a	n/a	n/a	n/a	n/a	n/a	n/a	n/a	n/a	n/a	n/a	n/a	n/a	n/a	n/a	n/a	n/a	n/a	n/a	n/a	n/a	n/a	n/a	n/a	n/a	n/a	n/a	n/a	n/a	n/a	n/a
	-	-	-	n/a	n/a	n/a	n/a	n/a	n/a	n/a	n/a	n/a	n/a	n/a	n/a	n/a	n/a	n/a	n/a	n/a	n/a	n/a	n/a	n/a	n/a	n/a	n/a	n/a	n/a	n/a	n/a	n/a	n/a	n/a	n/a	n/a	n/a	n/a	n/a	n/a	n/a	n/a	n/a	n/a	n/a	n/a	n/a	n/a	n/a
	-	-	-	n/a	n/a	n/a	n/a	n/a	n/a	n/a	n/a	n/a	n/a	n/a	n/a	n/a	n/a	n/a	n/a	n/a	n/a	n/a	n/a	n/a	n/a	n/a	n/a	n/a	n/a	n/a	n/a	n/a	n/a	n/a	n/a	n/a	n/a	n/a	n/a	n/a	n/a	n/a	n/a	n/a	n/a	n/a	n/a	n/a	n/a
	-	-	-	n/a	n/a	n/a	n/a	n/a	n/a	n/a	n/a	n/a	n/a	n/a	n/a	n/a	n/a	n/a	n/a	n/a	n/a	n/a	n/a	n/a	n/a	n/a	n/a	n/a	n/a	n/a	n/a	n/a	n/a	n/a	n/a	n/a	n/a	n/a	n/a	n/a	n/a	n/a	n/a	n/a	n/a	n/a	n/a	n/a	n/a
	-	-	-	n/a	n/a	n/a	n/a	n/a	n/a	n/a	n/a	n/a	n/a	n/a	n/a	n/a	n/a	n/a	n/a	n/a	n/a	n/a	n/a	n/a	n/a	n/a	n/a	n/a	n/a	n/a	n/a	n/a	n/a	n/a	n/a	n/a	n/a	n/a	n/a	n/a	n/a	n/a	n/a	n/a	n/a	n/a	n/a	n/a	n/a
	-	-	-	n/a	n/a	n/a	n/a	n/a	n/a	n/a	n/a	n/a	n/a	n/a	n/a	n/a	n/a	n/a	n/a	n/a	n/a	n/a	n/a	n/a	n/a	n/a	n/a	n/a	n/a	n/a	n/a	n/a	n/a	n/a	n/a	n/a	n/a	n/a	n/a	n/a	n/a	n/a	n/a	n/a	n/a	n/a	n/a	n/a	n/a
	-	-	-	n/a	n/a	n/a	n/a	n/a	n/a	n/a	n/a	n/a	n/a	n/a	n/a	n/a	n/a	n/a	n/a	n/a	n/a	n/a	n/a	n/a	n/a	n/a	n/a	n/a	n/a	n/a	n/a	n/a	n/a	n/a	n/a	n/a	n/a	n/a	n/a	n/a	n/a	n/a	n/a	n/a	n/a	n/a	n/a	n/a	n/a
	-	-	-	n/a	n/a	n/a	n/a	n/a	n/a	n/a	n/a	n/a	n/a	n/a	n/a	n/a	n/a	n/a	n/a	n/a	n/a	n/a	n/a	n/a	n/a	n/a	n/a	n/a	n/a	n/a	n/a	n/a	n/a	n/a	n/a	n/a	n/a	n/a	n/a	n/a	n/a	n/a	n/a	n/a	n/a	n/a	n/a	n/a	n/a
	-	-	-	n/a	n/a	n/a	n/a	n/a	n/a	n/a	n/a	n/a	n/a	n/a	n/a	n/a	n/a	n/a	n/a	n/a	n/a	n/a	n/a	n/a	n/a	n/a	n/a	n/a	n/a	n/a	n/a	n/a	n/a	n/a	n/a	n/a	n/a	n/a	n/a	n/a	n/a	n/a	n/a	n/a	n/a	n/a	n/a	n/a	n/a
	-	-	-	n/a	n/a	n/a	n/a	n/a	n/a	n/a	n/a	n/a	n/a	n/a	n/a	n/a	n/a	n/a	n/a	n/a	n/a	n/a	n/a	n/a	n/a	n/a	n/a	n/a	n/a	n/a	n/a	n/a	n/a	n/a	n/a	n/a	n/a	n/a	n/a	n/a	n/a	n/a	n/a	n/a	n/a	n/a	n/a	n/a	n/a
	-	-	-	n/a	n/a	n/a	n/a	n/a	n/a	n/a	n/a	n/a	n/a	n/a	n/a	n/a	n/a	n/a	n/a	n/a	n/a	n/a	n/a	n/a	n/a	n/a	n/a	n/a	n/a	n/a	n/a	n/a	n/a	n/a	n/a	n/a	n/a	n/a	n/a	n/a	n/a	n/a	n/a	n/a	n/a	n/a	n/a	n/a	n/a
	-	-	-	n/a	n/a	n/a	n/a	n/a	n/a	n/a	n/a	n/a	n/a	n/a	n/a	n/a	n/a	n/a	n/a	n/a	n/a	n/a	n/a	n/a	n/a	n/a	n/a	n/a	n/a	n/a	n/a	n/a	n/a	n/a	n/a	n/a	n/a	n/a	n/a	n/a	n/a	n/a	n/a	n/a	n/a	n/a	n/a	n/a	n/a
	-	-	-	n/a	n/a	n/a	n/a	n/a	n/a	n/a	n/a	n/a	n/a	n/a	n/a	n/a	n/a	n/a	n/a	n/a	n/a	n/a	n/a	n/a	n/a	n/a	n/a	n/a	n/a	n/a	n/a	n/a	n/a	n/a	n/a	n/a	n/a	n/a	n/a	n/a	n/a	n/a	n/a	n/a	n/a	n/a	n/a	n/a	n/a
	-	-	-	n/a	n/a	n/a	n/a	n/a	n/a	n/a	n/a	n/a	n/a	n/a	n/a	n/a	n/a	n/a	n/a	n/a	n/a	n/a	n/a	n/a	n/a	n/a	n/a	n/a	n/a	n/a	n/a	n/a	n/a	n/a	n/a	n/a	n/a	n/a	n/a	n/a	n/a	n/a	n/a	n/a	n/a	n/a	n/a	n/a	n/a
	-	-	-	n/a	n/a	n/a	n/a	n/a	n/a	n/a	n/a	n/a	n/a	n/a	n/a	n/a	n/a	n/a	n/a	n/a	n/a	n/a	n/a	n/a	n/a	n/a	n/a	n/a	n/a	n/a	n/a	n/a	n/a	n/a	n/a	n/a	n/a	n/a	n/a	n/a	n/a	n/a	n/a	n/a	n/a	n/a	n/a	n/a	n/a
	-	-	-	n/a	n/a	n/a	n/a	n/a	n/a	n/a	n/a	n/a	n/a	n/a	n/a	n/a	n/a	n/a	n/a	n/a	n/a	n/a	n/a	n/a	n/a	n/a	n/a	n/a	n/a	n/a	n/a	n/a	n/a	n/a	n/a	n/a	n/a	n/a	n/a	n/a	n/a	n/a	n/a	n/a	n/a	n/a	n/a	n/a	n/a
	-	-	-	n/a	n/a	n/a	n/a	n/a	n/a	n/a	n/a	n/a	n/a	n/a	n/a	n/a	n/a	n/a	n/a	n/a	n/a	n/a	n/a	n/a	n/a	n/a	n/a	n/a	n/a	n/a	n/a	n/a	n/a	n/a	n/a	n/a	n/a	n/a	n/a	n/a	n/a	n/a	n/a	n/a	n/a	n/a	n/a	n/a	n/a
	-	-	-	n/a	n/a	n/a	n/a	n/a	n/a	n/a	n/a	n/a	n/a	n/a	n/a	n/a	n/a	n/a	n/a	n/a	n/a	n/a	n/a	n/a	n/a	n/a	n/a	n/a	n/a	n/a	n/a	n/a	n/a	n/a	n/a	n/a	n/a	n/a	n/a	n/a	n/a	n/a	n/a	n/a	n/a	n/a	n/a	n/a	n/a
	-	-	-	n/a	n/a	n/a	n/a	n/a	n/a	n/a	n/a	n/a	n/a	n/a	n/a	n/a	n/a	n/a	n/a	n/a	n/a	n/a	n/a	n/a	n/a	n/a	n/a	n/a	n/a	n/a	n/a	n/a	n/a	n/a	n/a	n/a	n/a	n/a	n/a	n/a	n/a	n/a	n/a	n/a	n/a	n/a	n/a	n/a	n/a
	-	-	-	n/a	n/a	n/a	n/a	n/a	n/a	n/a	n/a	n/a	n/a	n/a	n/a	n/a	n/a	n/a	n/a	n/a	n/a	n/a	n/a	n/a	n/a	n/a	n/a	n/a	n/a	n/a	n/a	n/a	n/a	n/a	n/a	n/a	n/a	n/a	n/a	n/a	n/a	n/a	n/a	n/a	n/a	n/a	n/a	n/a	n/a
	-	-	-	n/a	n/a	n/a	n/a	n/a	n/a	n/a	n/a	n/a	n/a	n/a	n/a	n/a	n/a	n/a	n/a	n/a	n/a	n/a	n/a	n/a	n/a	n/a	n/a	n/a	n/a	n/a	n/a	n/a	n/a	n/a	n/a	n/a	n/a	n/a	n/a	n/a	n/a	n/a	n/a	n/a	n/a	n/a	n/a	n/a	n/a
	-	-	-	n/a	n/a	n/a	n/a	n/a	n/a	n/a	n/a	n/a	n/a	n/a	n/a	n/a	n/a	n/a	n/a	n/a	n/a	n/a	n/a	n/a	n/a	n/a	n/a	n/a	n/a	n/a	n/a	n/a	n/a	n/a	n/a	n/a	n/a	n/a	n/a	n/a	n/a	n/a	n/a	n/a	n/a	n/a	n/a	n/a	n/a
	-	-	-	n/a	n/a	n/a	n/a	n/a	n/a	n/a	n/a	n/a	n/a	n/a	n/a	n/a	n/a	n/a	n/a	n/a	n/a	n/a	n/a	n/a	n/a	n/a	n/a	n/a	n/a	n/a	n/a	n/a	n/a	n/a	n/a	n/a	n/a	n/a	n/a	n/a	n/a	n/a	n/a	n/a	n/a	n/a	n/a	n/a	n/a
	-	-	-	n/a	n/a	n/a	n/a	n/a	n/a	n/a	n/a	n/a	n/a	n/a	n/a	n/a	n/a	n/a	n/a	n/a	n/a	n/a	n/a	n/a	n/a	n/a	n/a	n/a	n/a	n/a	n/a	n/a	n/a	n/a	n/a	n/a	n/a	n/a	n/a	n/a	n/a	n/a	n/a	n/a	n/a	n/a	n/a	n/a	n/a
	-	-	-	n/a	n/a	n/a	n/a	n/a	n/a	n/a	n/a	n/a	n/a	n/a	n/a	n/a	n/a	n/a	n/a	n/a	n/a	n/a	n/a	n/a	n/a	n/a	n/a	n/a	n/a	n/a	n/a	n/a	n/a	n/a	n/a	n/a	n/a	n/a	n/a	n/a	n/a	n/a	n/a	n/a	n/a	n/a	n/a	n/a	n/a
	-	-	-	n/a	n/a	n/a	n/a	n/a	n/a	n/a	n/a	n/a	n/a	n/a	n/a	n/a	n/a	n/a	n/a	n/a	n/a	n/a	n/a	n/a	n/a	n/a	n/a	n/a	n/a	n/a	n/a	n/a	n/a	n/a	n/a	n/a	n/a	n/a	n/a	n/a	n/a	n/a	n/a	n/a	n/a	n/a	n/a	n/a	n/a
	-	-	-	n/a	n/a	n/a	n/a	n/a	n/a	n/a	n/a	n/a	n/a	n/a	n/a	n/a	n/a	n/a	n/a	n/a	n/a	n/a	n/a	n/a	n/a	n/a	n/a	n/a	n/a	n/a	n/a	n/a	n/a	n/a	n/a	n/a	n/a	n/a	n/a	n/a	n/a	n/a	n/a	n/a	n/a	n/a	n/a	n/a	n/a
	-	-	-	n/a	n/a	n/a	n/a	n/a	n/a	n/a	n/a	n/a	n/a	n/a	n/a	n/a	n/a	n/a	n/a	n/a	n/a	n/a	n/a	n/a	n/a	n/a	n/a	n/a	n/a	n/a	n/a	n/a	n/a	n/a	n/a	n/a	n/a	n/a	n/a	n/a	n/a	n/a	n/a	n/a	n/a	n/a	n/a	n/a	n/a
	-	-	-	n/a	n/a	n/a	n/a	n/a	n/a	n/a	n/a	n/a	n/a	n/a	n/a	n/a	n/a	n/a	n/a	n/a	n/a	n/a	n/a	n/a	n/a	n/a	n/a	n/a	n/a	n/a	n/a	n/a	n/a	n/a	n/a	n/a	n/a	n/a	n/a	n/a	n/a	n/a	n/a	n/a	n/a	n/a	n/a	n/a	n/a
	-	-	-	n/a	n/a	n/a	n/a	n/a	n/a	n/a	n/a	n/a	n/a	n/a	n/a	n/a	n/a	n/a	n/a	n/a	n/a	n/a	n/a	n/a	n/a	n/a	n/a	n/a	n/a	n/a	n/a	n/a	n/a	n/a	n/a	n/a	n/a	n/a	n/a	n/a	n/a	n/a	n/a	n/a	n/a	n/a	n/a	n/a	n/a
	-	-	-	n/a	n/a	n/a	n/a	n/a	n/a	n/a	n/a	n/a	n/a	n/a	n/a	n/a	n/a	n/a	n/a	n/a	n/a	n/a	n/a	n/a	n/a	n/a	n/a	n/a	n/a	n/a	n/a	n/a	n/a	n/a	n/a	n/a	n/a	n/a	n/a	n/a	n/a	n/a	n/a	n/a	n/a	n/a	n/a	n/a	n/a
	-	-	-	n/a	n/a	n/a	n/a	n/a	n/a	n/a	n/a	n/a	n/a	n/a	n/a	n/a	n/a	n/a	n/a	n/a	n/a	n/a	n/a	n/a	n/a	n/a	n/a	n/a	n/a	n/a	n/a	n/a	n/a	n/a	n/a	n/a	n/a	n/a	n/a	n/a	n/a	n/a	n/a	n/a	n/a	n/a	n/a	n/a	n/a
	-	-	-	n/a	n/a	n/a	n/a	n/a	n/a	n/a	n/a	n/a	n/a	n/a	n/a	n/a	n/a	n/a	n/a	n/a	n/a	n/a	n/a	n/a	n/a	n/a	n/a	n/a	n/a	n/a	n/a	n/a	n/a	n/a	n/a	n/a	n/a	n/a	n/a	n/a	n/a	n/a	n/a	n/a	n/a	n/a	n/a	n/a	n/a
	-	-	-	n/a	n/a	n/a	n/a	n/a	n/a	n/a	n/a	n/a	n/a	n/a	n/a	n/a	n/a	n/a	n/a	n/a	n/a	n/a	n/a	n/a	n/a	n/a	n/a	n/a	n/a	n/a	n/a	n/a	n/a	n/a	n/a	n/a	n/a	n/a	n/a	n/a	n/a	n/a	n/a	n/a	n/a	n/a	n/a	n/a	n/a
	-	-	-	n/a	n/a	n/a	n/a	n/a	n/a	n/a	n/a	n/a	n/a	n/a	n/a	n/a	n/a	n/a	n/a	n/a	n/a	n/a	n/a	n/a	n/a	n/a	n/a	n/a	n/a	n/a	n/a	n/a	n/a	n/a	n/a	n/a	n/a	n/a	n/a	n/a	n/a	n/a	n/a	n/a	n/a	n/a	n/a	n/a	n/a
	-	-	-	n/a	n/a	n/a	n/a	n/a	n/a	n/a	n/a	n/a	n/a	n/a	n/a	n/a	n/a	n/a	n/a	n/a	n/a	n/a	n/a	n/a	n/a	n/a	n/a	n/a	n/a	n/a	n/a	n/a	n/a	n/a	n/a	n/a	n/a	n/a	n/a	n/a	n/a	n/a	n/a	n/a	n/a	n/a	n/a	n/a	n/a
	-	-	-	n/a	n/a	n/a	n/a	n/a	n/a	n/a	n/a	n/a	n/a	n/a	n/a	n/a	n/a	n/a	n/a	n/a	n/a	n/a	n/a	n/a	n/a	n/a	n/a	n/a	n/a	n/a	n/a	n/a	n/a	n/a	n/a	n/a	n/a	n/a	n/a	n/a	n/a	n/a	n/a	n/a	n/a	n/a	n/a	n/a	n/a
	-	-	-	n/a	n/a	n/a	n/a	n/a	n/a	n/a	n/a	n/a	n/a	n/a	n/a	n/a	n/a	n/a	n/a	n/a	n/a	n/a	n/a	n/a	n/a	n/a	n/a	n/a	n/a	n/a	n/a	n/a	n/a	n/a	n/a	n/a	n/a	n/a	n/a	n/a	n/a	n/a	n/a	n/a	n/a	n/a	n/a	n/a	n/a
	-	-	-	n/a	n/a	n/a	n/a	n/a	n/a	n/a	n/a	n/a	n/a	n/a	n/a	n/a	n/a	n/a	n/a	n/a	n/a	n/a	n/a	n/a	n/a	n/a	n/a	n/a	n/a	n/a	n/a	n/a	n/a	n/a	n/a	n/a	n/a	n/a	n/a	n/a	n/a	n/a	n/a	n/a	n/a	n/a	n/a	n/a	n/a
	-	-	-	n/a	n/a	n/a	n/a	n/a	n/a	n/a	n/a	n/a	n/a	n/a	n/a	n/a	n/a	n/a	n/a	n/a	n/a	n/a	n/a	n/a	n/a	n/a	n/a	n/a	n/a	n/a	n/a	n/a	n/a	n/a	n/a	n/a	n/a	n/a	n/a	n/a	n/a	n/a	n/a	n/a	n/a	n/a	n/a	n/a	n/a
	-	-	-	n/a	n/a	n/a	n/a	n/a	n/a	n/a	n/a	n/a	n/a	n/a	n/a	n/a	n/a	n/a	n/a	n/a	n/a	n/a	n/a	n/a	n/a	n/a	n/a	n/a	n/a	n/a	n/a	n/a	n/a	n/a	n/a	n/a	n/a	n/a	n/a	n/a	n/a	n/a	n/a	n/a	n/a	n/a	n/a	n/a	n/a
	-	-	-	n/a	n/a	n/a	n/a	n/a	n/a	n/a	n/a	n/a	n/a	n/a	n/a	n/a	n/a	n/a	n/a	n/a	n/a	n/a	n/a	n/a	n/a	n/a	n/a	n/a	n/a	n/a	n/a	n/a	n/a	n/a	n/a	n/a	n/a	n/a	n/a	n/a	n/a	n/a	n/a	n/a	n/a	n/a	n/a	n/a	n/a
[truncated: 53 more columns]

## Sheet: SI.9_COIN_Correlation
					Indicator correlations
					Negative correlation threshold	-0.5
					Positive correlation threshold	0.5
					Collinear threshold	0.92
					Initial weights		1	1	1	1	1	1	1	1	1	1	1	1	1	1	1	1	1	1	1	1	1	1	1	1	-	-	-	-	-	-	-	-	-	-	-	-	-	-	-	-	-	-	-
					Sub-index		si.01	si.01	si.01	si.01	si.01	si.01	si.01	si.01	si.01	si.01	si.01	si.01	si.01	si.01	si.01	si.01	si.01	si.01	si.01	si.01	si.01	si.01	si.01	si.01	-	-	-	-	-	-	-	-	-	-	-	-	-	-	-	-	-	-	-
					Pillar		p.01	p.01	p.01	p.01	p.01	p.02	p.02	p.02	p.02	p.02	p.02	p.03	p.03	p.03	p.03	p.03	p.04	p.04	p.04	p.04	p.05	p.05	p.05	p.05	-	-	-	-	-	-	-	-	-	-	-	-	-	-	-	-	-	-	-
					Sub-pillar		sp.01	sp.01	sp.02	sp.02	sp.02	sp.03	sp.03	sp.03	sp.04	sp.04	sp.04	sp.05	sp.05	sp.05	sp.06	sp.06	sp.07	sp.07	sp.08	sp.08	sp.09	sp.10	sp.11	sp.12	-	-	-	-	-	-	-	-	-	-	-	-	-	-	-	-	-	-	-
					Direction		1	1	-1	-1	-1	-1	-1	1	1	1	1	-1	-1	1	1	1	1	1	-1	-1	1	1	-1	1	-	-	-	-	-	-	-	-	-	-	-	-	-	-	-	-	-	-	-
					Name		Percentage of healthcare centres with electricity access (% total healthcare centres)	Percentage of children 24-35 months who had received all age appropriate vaccinations (% total children age 24-35 months)	Household air pollution attributable death rate (per 100,000 population)	Percentage of underweight, under-five children	Percentage of undernourished in the population	Number of educational centres without electricity access (% total educational centres)	Pupil-teacher ratio for primary education	Educational attendance children 6-8	Adults literacy rate, +15	Percentage of children in a school attendance age with internet connection at home	Completion rate for youth of upper secondary education school age	Proportion of women who experienced physical or sexual violence	Maternal mortality ratio (per 100,000 live births)	Percentage of women who are literate	Percentage of employed women	Percentage of women with regular access to the internet	Population with electricity access (% total population)	Population with access to clean fuel and technologies for cooking (% total population)	Households with water more than 30 minutes away round trip	Time spent on firewood collection (hours per day)	Area equipped for irrigation, groundwater (m2 multiplied by GWh/m2)	International Wealth Index	Estimated number of jobs created (divided by labour force population)	Affordability of PV electricity (Electricity Expenditure Per Day ,US$)	-	-	-	-	-	-	-	-	-	-	-	-	-	-	-	-	-	-	-
					Name	Indicator	ind.01	ind.02	ind.03	ind.04	ind.05	ind.06	ind.07	ind.08	ind.09	ind.10	ind.11	ind.12	ind.13	ind.14	ind.15	ind.16	ind.17	ind.18	ind.19	ind.20	ind.21	ind.22	ind.23	ind.24	-	-	-	-	-	-	-	-	-	-	-	-	-	-	-	-	-	-	-
	si.01	p.01	sp.01	1	Percentage of healthcare centres with electricity access (% total healthcare centres)	ind.01	1	0.460631	0.273221	0.227163	0.470519	0.430654	0.321641	0.244094	0.281276	0.154182	0.330323	0.363389	0.45539	0.19134	0.275642	0.220095	0.468352	0.24991	0.254653	0.283119	0.129597	0.431658	0.601836	-0.0399055
	si.01	p.01	sp.01	1	Percentage of children 24-35 months who had received all age appropriate vaccinations (% total children age 24-35 months)	ind.02	0.460631	1	0.205729	0.341988	-0.116407	0.257628	0.0512271	0.133421	0.160573	0.0252811	-0.012682	0.172045	0.400987	0.111305	0.187391	0.0138086	0.194711	0.045101	-0.0266825	0.0588319	-0.255447	0.0772017	0.416807	-0.0921089
	si.01	p.01	sp.02	-1	Household air pollution attributable death rate (per 100,000 population)	ind.03	0.273221	0.205729	1	0.480804	0.0973517	0.630112	0.123332	0.484462	0.724985	0.350027	0.309196	0.0574462	0.814117	0.749822	-0.178795	0.432591	0.443379	0.59616	0.167569	0.643124	0.131416	0.383132	0.435718	0.102867
	si.01	p.01	sp.02	-1	Percentage of underweight, under-five children	ind.04	0.227163	0.341988	0.480804	1	-0.0157181	0.43294	0.103431	0.551486	0.475322	0.458537	0.235796	-0.145343	0.296899	0.61392	0.0909683	0.192375	0.462638	0.262899	0.461296	0.265264	-0.0855792	0.520196	0.497446	0.098904
	si.01	p.01	sp.02	-1	Percentage of undernourished in the population	ind.05	0.470519	-0.116407	0.0973517	-0.0157181	1	0.198819	0.280188	-0.00444186	0.143103	-0.0129211	0.167873	0.252089	0.245057	0.0448983	-0.0643754	0.200493	0.563561	0.350777	0.598811	-0.0201846	0.296301	0.551599	0.349406	0.24686
	si.01	p.02	sp.03	-1	Number of educational centres without electricity access (% total educational centres)	ind.06	0.430654	0.257628	0.630112	0.43294	0.198819	1	0.303547	0.529889	0.636615	0.617182	0.586617	0.18688	0.521534	0.70199	-0.33217	0.6584	0.630399	0.671647	0.459039	0.579577	0.454848	0.632271	0.343602	0.000204216
	si.01	p.02	sp.03	-1	Pupil-teacher ratio for primary education	ind.07	0.321641	0.0512271	0.123332	0.103431	0.280188	0.303547	1	0.230361	0.279085	0.111772	0.292806	-0.290546	0.242276	0.0547439	-0.0333393	0.448799	0.404599	0.398865	0.410201	-0.216503	0.171247	0.563633	0.376501	0.0458627
	si.01	p.02	sp.03	1	Educational attendance children 6-8	ind.08	0.244094	0.133421	0.484462	0.551486	-0.00444186	0.529889	0.230361	1	0.735347	0.410914	0.497973	-0.462018	0.30962	0.804432	0.213025	0.49096	0.34575	0.362503	0.335885	0.318476	-0.0631703	0.373378	0.253616	-0.0389695
	si.01	p.02	sp.04	1	Adults literacy rate, +15	ind.09	0.281276	0.160573	0.724985	0.475322	0.143103	0.636615	0.279085	0.735347	1	0.31891	0.524547	-0.166517	0.625457	0.934702	0.0134613	0.497777	0.477346	0.50896	0.246641	0.652417	0.230839	0.428427	0.524235	-0.0743064
	si.01	p.02	sp.04	1	Percentage of children in a school attendance age with internet connection at home	ind.10	0.154182	0.0252811	0.350027	0.458537	-0.0129211	0.617182	0.111772	0.410914	0.31891	1	0.305892	-0.0669999	0.176056	0.398288	-0.111873	0.342024	0.416104	0.139438	0.40551	0.377909	0.105618	0.537531	0.212176	-0.178459
	si.01	p.02	sp.04	1	Completion rate for youth of upper secondary education school age	ind.11	0.330323	-0.012682	0.309196	0.235796	0.167873	0.586617	0.292806	0.497973	0.524547	0.305892	1	-0.0411683	0.174361	0.499341	-0.0439355	0.553628	0.473706	0.456698	0.477513	0.36068	0.277977	0.516087	0.231168	-0.251305
	si.01	p.03	sp.05	-1	Proportion of women who experienced physical or sexual violence	ind.12	0.363389	0.172045	0.0574462	-0.145343	0.252089	0.18688	-0.290546	-0.462018	-0.166517	-0.0669999	-0.0411683	1	0.30142	-0.195434	-0.347353	0.0247998	0.123157	0.206555	0.0257963	0.224981	0.376571	0.180754	0.258019	0.11495
	si.01	p.03	sp.05	-1	Maternal mortality ratio (per 100,000 live births)	ind.13	0.45539	0.400987	0.814117	0.296899	0.245057	0.521534	0.242276	0.30962	0.625457	0.176056	0.174361	0.30142	1	0.503648	-0.11853	0.244013	0.448509	0.475401	0.118796	0.541327	0.0923557	0.358363	0.527076	0.120248
	si.01	p.03	sp.05	1	Percentage of women who are literate	ind.14	0.19134	0.111305	0.749822	0.61392	0.0448983	0.70199	0.0547439	0.804432	0.934702	0.398288	0.499341	-0.195434	0.503648	1	0.00391913	0.592866	0.379237	0.535671	0.21934	0.650388	0.226485	0.361849	0.386094	-0.0853351
	si.01	p.03	sp.06	1	Percentage of employed women	ind.15	0.275642	0.187391	-0.178795	0.0909683	-0.0643754	-0.33217	-0.0333393	0.213025	0.0134613	-0.111873	-0.0439355	-0.347353	-0.11853	0.00391913	1	-0.394069	-0.155391	-0.368673	-0.134624	0.0746371	-0.157223	-0.20422	0.00947665	-0.271748
	si.01	p.03	sp.06	1	Percentage of women with regular access to the internet	ind.16	0.220095	0.0138086	0.432591	0.192375	0.200493	0.6584	0.448799	0.49096	0.497777	0.342024	0.553628	0.0247998	0.244013	0.592866	-0.394069	1	0.677256	0.751914	0.548355	0.145784	0.242355	0.716095	0.284875	0.229355
	si.01	p.04	sp.07	1	Population with electricity access (% total population)	ind.17	0.468352	0.194711	0.443379	0.462638	0.563561	0.630399	0.404599	0.34575	0.477346	0.416104	0.473706	0.123157	0.448509	0.379237	-0.155391	0.677256	1	0.667236	0.626941	0.285524	0.249931	0.842355	0.626358	0.320644
	si.01	p.04	sp.07	1	Population with access to clean fuel and technologies for cooking (% total population)	ind.18	0.24991	0.045101	0.59616	0.262899	0.350777	0.671647	0.398865	0.362503	0.50896	0.139438	0.456698	0.206555	0.475401	0.535671	-0.368673	0.751914	0.667236	1	0.380102	0.246158	0.357397	0.716909	0.423498	0.244964
	si.01	p.04	sp.08	-1	Households with water more than 30 minutes away round trip	ind.19	0.254653	-0.0266825	0.167569	0.461296	0.598811	0.459039	0.410201	0.335885	0.246641	0.40551	0.477513	0.0257963	0.118796	0.21934	-0.134624	0.548355	0.626941	0.380102	1	0.16313	0.177043	0.688501	0.229801	0.0163569
	si.01	p.04	sp.08	-1	Time spent on firewood collection (hours per day)	ind.20	0.283119	0.0588319	0.643124	0.265264	-0.0201846	0.579577	-0.216503	0.318476	0.652417	0.377909	0.36068	0.224981	0.541327	0.650388	0.0746371	0.145784	0.285524	0.246158	0.16313	1	0.43945	0.208566	0.013231	-0.431697
	si.01	p.05	sp.09	1	Area equipped for irrigation, groundwater (m2 multiplied by GWh/m2)	ind.21	0.129597	-0.255447	0.131416	-0.0855792	0.296301	0.454848	0.171247	-0.0631703	0.230839	0.105618	0.277977	0.376571	0.0923557	0.226485	-0.157223	0.242355	0.249931	0.357397	0.177043	0.43945	1	0.27146	0.0658849	-0.24054
	si.01	p.05	sp.10	1	International Wealth Index	ind.22	0.431658	0.0772017	0.383132	0.520196	0.551599	0.632271	0.563633	0.373378	0.428427	0.537531	0.516087	0.180754	0.358363	0.361849	-0.20422	0.716095	0.842355	0.716909	0.688501	0.208566	0.27146	1	0.571904	0.209932
	si.01	p.05	sp.11	-1	Estimated number of jobs created (divided by labour force population)	ind.23	0.601836	0.416807	0.435718	0.497446	0.349406	0.343602	0.376501	0.253616	0.524235	0.212176	0.231168	0.258019	0.527076	0.386094	0.00947665	0.284875	0.626358	0.423498	0.229801	0.013231	0.0658849	0.571904	1	0.267128
	si.01	p.05	sp.12	1	Affordability of PV electricity (Electricity Expenditure Per Day ,US$)	ind.24	-0.0399055	-0.0921089	0.102867	0.098904	0.24686	0.000204216	0.0458627	-0.0389695	-0.0743064	-0.178459	-0.251305	0.11495	0.120248	-0.0853351	-0.271748	0.229355	0.320644	0.244964	0.0163569	-0.431697	-0.24054	0.209932	0.267128	1
	-	-	-	-	-	-
	-	-	-	-	-	-
	-	-	-	-	-	-
	-	-	-	-	-	-
	-	-	-	-	-	-
	-	-	-	-	-	-
	-	-	-	-	-	-
	-	-	-	-	-	-
	-	-	-	-	-	-
	-	-	-	-	-	-
	-	-	-	-	-	-
	-	-	-	-	-	-
	-	-	-	-	-	-
	-	-	-	-	-	-
	-	-	-	-	-	-
	-	-	-	-	-	-
	-	-	-	-	-	-
	-	-	-	-	-	-
	-	-	-	-	-	-
	-	-	-	-	-	-
	-	-	-	-	-	-
	-	-	-	-	-	-
	-	-	-	-	-	-
	-	-	-	-	-	-
	-	-	-	-	-	-
	-	-	-	-	-	-
	-	-	-	-	-	-
	-	-	-	-	-	-
	-	-	-	-	-	-
	-	-	-	-	-	-
	-	-	-	-	-	-
	-	-	-	-	-	-
	-	-	-	-	-	-
	-	-	-	-	-	-
	-	-	-	-	-	-
	-	-	-	-	-	-
	-	-	-	-	-	-
	-	-	-	-	-	-
	-	-	-	-	-	-
	-	-	-	-	-	-
	-	-	-	-	-	-
	-	-	-	-	-	-
	-	-	-	-	-	-
	-	-	-	-	-	-
	-	-	-	-	-	-
	-	-	-	-	-	-
	-	-	-	-	-	-
	-	-	-	-	-	-
	-	-	-	-	-	-
	-	-	-	-	-	-
	-	-	-	-	-	-
	-	-	-	-	-	-
	-	-	-	-	-	-
	-	-	-	-	-	-
	-	-	-	-	-	-
	-	-	-	-	-	-
	-	-	-	-	-	-
	-	-	-	-	-	-
	-	-	-	-	-	-
	-	-	-	-	-	-
	-	-	-	-	-	-
	-	-	-	-	-	-
	-	-	-	-	-	-
	-	-	-	-	-	-
	-	-	-	-	-	-
	-	-	-	-	-	-
	-	-	-	-	-	-
	-	-	-	-	-	-
	-	-	-	-	-	-
	-	-	-	-	-	-
	-	-	-	-	-	-
	-	-	-	-	-	-
	-	-	-	-	-	-
	-	-	-	-	-	-
	-	-	-	-	-	-
[truncated: 56 more columns]

[truncated: 4 more sheets: SI.10_COIN_Correlation_FOREST, SI.11_COIN_Ghana_OriginalDB, SI.12_Sensitivity_analysis, SI.13_PCA]
